# Supplementary material for: CEBPA repression by MECOM blocks differentiation to drive aggressive leukemias
Source: Blood. 2025 Sep 26;146(25):3019–35. doi: 10.1182/blood.2025028954 (PMC12824682; doi:10.1182/blood.2025028954)
Supplement: Supplemental Tables 1-10 [file BLOOD_BLD-2025-028954-mmc2.xlsx]

## Sheet: Table S1
Supplementary Table S1 - sgRNA sequences
Name	Target	Sequence
sgNT	No Target	AAUUUAAGCUUCGUAACUGG
sgMECOM_KO	MECOM Exon 8 CDS	CAAGGUCUGCAAACCUAACA
sgCEBPA_cisRE_1	CEBPA +42kb cisRE	GGGCGUGUGGUCGUUGGAGC
sgCEBPA_cisRE_2	CEBPA +42kb cisRE	GAUAUGUCCUCACCGCCCCC
sgCEBPA_cisRE_3	CEBPA +42kb cisRE	GGGCGGUGAGGACAUAUCUC
sgAAVS1	AAVS1 safe-harbor locus	GGGGCCACUAGGGACAGGAU
sgMECOM_Cterm_Knock_in	MECOM C-terminus for in-frame tagging	AGCCACGUAUGACGUUAUCA

## Sheet: Table S2
Supplementary Table S2 - RT-qPCR and genotyping primers
Name	Target	Sequence
CEBPA RT-qPCR F	CEBPA	AGCCTTGTTTGTACTGTATG
CEBPA RT-qPCR R	CEBPA	AAAATGGTGGTTTAGCAGAG
ACTB RT-qPCR F	ACTB	CAGCCATGTACGTTGCTATCCA
ACTB RT-qPCR R	ACTB	TCACCGGAGTCCATCACGAT
CXCR4 RT-qPCR F	CXCR4	CGTCTCAGTGCCCTTTTGTTC
CXCR4 RT-qPCR R	CXCR4	CTGAAGTAGTGGGCTAAGGGC
SOX4 RT-qPCR F	SOX4	AAGATCATGGAGCAGTCGCC
SOX4 RT-qPCR R	SOX4	CGCCTCTCGAATGAAAGGGA
RUNX1 RT-qPCR F	RUNX1	CCACCTACCACAGAGCCATCAA
RUNX1 RT-qPCR R	RUNX1	TTCACTGAGCCGCTCGGAAAAG
SPINK2 RT-qPCR F	SPINK2	ACCAGGATGTCCCAGACACT
SPINK2 RT-qPCR R	SPINK2	GCCAGTGAAGGTGGTCTCTC
DNMT3B RT-qPCR F	DNMT3B	TAACAACGGCAAAGACCGAGGG
DNMT3B RT-qPCR R	DNMT3B	TCCTGCCACAAGACAAACAGCC
CDK6 RT-qPCR F	CDK6	TTCCCAGGCAGGCTTTTCAT
CDK6 RT-qPCR R	CDK6	CTGTATTCAGCTCCGAGGTGTTCT
BEX3 RT-qPCR F	BEX3	GCCATACCCAATAGGCAGATCAA
BEX3 RT-qPCR R	BEX3	CCATAAGGATACGCAGACAATTCC
GPR56 RT-qPCR F	GPR56	TGAGACCGTCAGGAGAGAAACC
GPR56 RT-qPCR R	GPR56	AGGCTCAGGTAGTGCTTGTGCA
DNMT3A RT-qPCR F	DNMT3A	CCTCTTCGTTGGAGGAATGTGC
DNMT3A RT-qPCR R	DNMT3A	GTTTCCGCACATGAGCACCTCA
MECOM RT-qPCR F	MECOM	AGTGCCCTGGAGATGAGTTG
MECOM RT-qPCR F	MECOM	TTTGAGGCTATCTGTGAAGTGC
CRHBP RT-qPCR F	CRHBP	CGAGGGAATAGGAGACTTTGTG
CRHBP RT-qPCR R	CRHBP	GGGTAGCAGAGATCAGCTAAAG
MLLT3 RT-qPCR F	MLLT3	GCGCTCTCATTCATAGCAGCC
MLLT3 RT-qPCR R	MLLT3	TTCACCTGCACGGCACA
MECOM C-terminal knock-in genotyping F	MECOM	GTCAGGCTGTATCCTCTACTAGGC
MECOM C-terminal knock-in genotyping R	MECOM	TCACTTTAAGTCGCATTGATTGAT
MECOM CDS genotyping F	MECOM	AGAAATGTGAGTTCCATGCAAGA
MECOM CDS genotyping R	MECOM	GGAAAAGGAAGGCTGCAAAG
AAVS1 genotyping F	AAVS1	TTCGGGTCACCTCTCACTCC
AAVS1 genotyping R	AAVS1	GGCTCCATCGTAAGCAAACC
CEBPA cisRE genotyping F	CEBPA	AGTGAGTCCTGAATCCCGAG
CEBPA cisRE genotyping R	CEBPA	CAGCTCAGCACTTCCCTTTT

## Sheet: Table S3
Supplementary Table S3 - Bulk RNA-seq DMSO vs. dTAGV-1 6 and 24 hour DGE analysis
Gene ID	Transcript	baseMean_6hr	log2FoldChange_6hr	lfcSE_6hr	pvalue_6hr	padj_6hr	baseMean_24hr	log2FoldChange_24hr	lfcSE_24hr	pvalue_24hr	padj_24hr
MT-RNR2	ENSG00000210082	1.13048e+06	-0.00159117	0.0390667	0.959393	0.998093	900673	-0.00472831	0.248235	0.798313	0.891422
FP236383.3	ENSG00000281181	464925	-0.0786616	0.0569502	0.05501	0.55452	479596	-0.198171	0.055766	0.000393684	0.0026129
FP236383.2	ENSG00000280614	403503	-0.0696824	0.0554929	0.086747	0.651729	417688	-0.199085	0.0561785	0.000257622	0.00181496
FP671120.3	ENSG00000280800	332538	-0.0756731	0.0538891	0.0583037	0.567398	343502	-0.209378	0.0561231	0.000123376	0.000957443
FP671120.4	ENSG00000281383	249351	-0.0744737	0.0531293	0.0572937	0.56246	257456	-0.180499	0.0549699	0.000661848	0.00409454
EEF1A1	ENSG00000156508	96313.3	-0.00367427	0.0394808	0.878687	0.991093	104496	-0.108494	0.036398	0.00250556	0.0127257
MT-RNR1	ENSG00000211459	77837.7	-0.0276812	0.0451103	0.433068	0.906493	69322.1	-0.00698449	0.248145	0.748835	0.863505
MT-CO1	ENSG00000198804	43547.7	0.0445181	0.0498115	0.246487	0.835495	33540	-0.00476097	0.247968	0.816409	0.903695
ACTB	ENSG00000075624	33229.4	0.0060884	0.0398852	0.859884	0.987524	35918.3	-0.0979526	0.0404205	0.0144124	0.0543401
EEF1A1P5	ENSG00000196205	30079.1	0.0113177	0.0413788	0.733824	0.96962	28897	-0.0922805	0.24712	0.332885	0.546777
MT-CO2	ENSG00000198712	28391.4	0.0765497	0.0575763	0.0562137	0.560147	22901	-0.00399056	0.247895	0.8405	0.916427
RPS6	ENSG00000137154	27860.5	-0.0422003	0.0438098	0.230844	0.827181	30023.5	-0.108655	0.037958	0.00366189	0.0173715
RPS3	ENSG00000149273	26430.7	-0.02499	0.0436978	0.456917	0.912347	29885.1	-0.104249	0.0363303	0.00379931	0.0179279
RPL5	ENSG00000122406	25488.8	-0.0123707	0.044117	0.721821	0.96962	26910.3	-0.0916673	0.0381017	0.0148296	0.055372
RPL3	ENSG00000100316	24888.3	0.00434666	0.0403548	0.884427	0.991617	27258.1	-0.0310175	0.0400273	0.431688	0.638975
TPT1	ENSG00000133112	23543.6	-0.0141882	0.0422685	0.654217	0.96174	21448.9	-0.23321	0.0413198	9.49e-09	1.91e-07
EEF1A1P6	ENSG00000233476	21930.2	-0.00876643	0.039917	0.866493	0.987524	24218.5	-0.143465	0.0377188	0.000116638	0.000913454
RPS3A	ENSG00000145425	20509	-0.0321241	0.0436938	0.336638	0.872449	22282.1	-0.152039	0.0377067	5.06e-05	0.000439022
RPL4	ENSG00000174444	20261	-0.0190965	0.0408181	0.567375	0.945441	22274.8	-0.0501402	0.0361754	0.161772	0.338732
RPLP0	ENSG00000089157	19331	-0.00579662	0.040033	0.814743	0.981479	22093.4	-0.0236506	0.0380205	0.530073	0.720225
RPS4X	ENSG00000198034	18780.1	-0.0305221	0.0456518	0.373373	0.890615	17266.4	-0.00763765	0.248024	0.759875	0.869813
RPL13A	ENSG00000142541	18747.3	-0.0333968	0.0416193	0.318208	0.868442	20817.6	-0.0896372	0.0371271	0.0144639	0.0544631
RPS18	ENSG00000231500	18546.4	-0.0126218	0.0443793	0.705825	0.96819	21310.6	-0.176493	0.0367737	1.04e-06	1.4e-05
EEF2	ENSG00000167658	17921.5	0.0234242	0.0454071	0.731764	0.96962	19553.5	-0.0546223	0.0479475	0.244849	0.447566
RACK1	ENSG00000204628	17735.5	-0.000792989	0.040181	0.964339	0.998384	19455.8	-0.0768196	0.0397042	0.0507258	0.144299
MT-ND4	ENSG00000198886	17548.3	0.0376181	0.0748329	0.173599	0.783433	13543.5	-0.00316017	0.247813	0.872454	0.934282
MT-ND1	ENSG00000198888	17312	0.148949	0.0701618	0.00393521	0.136591	12762	-0.00460953	0.247845	0.84094	0.916561
RPL15	ENSG00000174748	17167.6	-0.00828477	0.0423849	0.81226	0.98132	17831.2	-0.135284	0.0400457	0.000602522	0.00377391
RPL19	ENSG00000108298	15985.4	-0.0442034	0.0431913	0.199727	0.809223	17541.9	-0.135845	0.0397022	0.000522105	0.00333151
RPL41	ENSG00000229117	15649.3	-0.0416199	0.0541478	0.254012	0.837408	17667.5	-0.249589	0.0392926	1.19e-10	3.26e-09
RPL7	ENSG00000147604	15399	-0.0228058	0.0443127	0.500358	0.926329	16480.9	-0.100349	0.036468	0.00540806	0.0242723
ENO1	ENSG00000074800	14882.7	0.0211556	0.0424283	0.593477	0.950476	17208.2	0.19445	0.0458008	1.5e-05	0.000151505
RPS12	ENSG00000112306	14867.4	-0.0491865	0.0498458	0.16174	0.770318	16408	-0.222192	0.0380346	3.21e-09	6.95e-08
HNRNPA1	ENSG00000135486	14786.8	-0.0184603	0.043697	0.613221	0.953252	15639.2	0.0140828	0.0414583	0.731109	0.85274
GAPDH	ENSG00000111640	14695.2	0.0311705	0.04205	0.371608	0.889961	17662	0.1843	0.0398398	2e-06	2.47e-05
CD164	ENSG00000135535	14559.5	-0.0181688	0.049061	0.599354	0.951938	11880.7	-0.489958	0.0544836	5.22e-20	5.12e-18
RPS8	ENSG00000142937	14201.1	-0.0261473	0.0429023	0.46764	0.916223	15820.2	-0.0932301	0.0386597	0.014547	0.0546838
CD74	ENSG00000019582	14059.1	-0.0587752	0.047007	0.104242	0.681849	13681.3	-0.600623	0.0402004	2.58e-51	2.14e-48
RPS27A	ENSG00000143947	12757.2	-0.0213517	0.0470026	0.614707	0.953325	13683.6	-0.139508	0.036846	0.000125629	0.000969437
RPL10	ENSG00000147403	12651.9	-0.0197254	0.041702	0.570516	0.9462	11414.8	-0.00769703	0.247982	0.750211	0.864499
RPSA	ENSG00000168028	12486.1	-0.0161809	0.0420695	0.621068	0.954429	14121	-0.0451117	0.0364803	0.215375	0.411857
MT-ND5	ENSG00000198786	12099	0.072692	0.103974	0.0584389	0.567553	9752.7	-0.0021522	0.247747	0.912274	0.956656
FTL	ENSG00000087086	11847.9	-0.0260887	0.0409363	0.422786	0.904354	12877.1	-0.188005	0.0377636	4.57e-07	6.65e-06
B2M	ENSG00000166710	11443.3	-0.0189346	0.0433719	0.571286	0.9465	11319.3	-0.229663	0.0470886	6.37e-07	8.89e-06
RPL7A	ENSG00000148303	11352.1	-0.0147102	0.041364	0.65309	0.961704	10668.9	-0.00683281	0.247923	0.775526	0.877879
MT-CYB	ENSG00000198727	11161.3	0.0556879	0.0539653	0.162601	0.770318	8805.44	-0.00383141	0.247771	0.86173	0.927782
RPS13	ENSG00000110700	11138.3	-0.0445879	0.0482241	0.206563	0.816102	11661.4	-0.184099	0.0385891	1.32e-06	1.71e-05
RPL13	ENSG00000167526	11085.3	-0.0611163	0.04647	0.091161	0.658478	12427.9	-0.131928	0.0386021	0.00051889	0.00331541
RPLP1	ENSG00000137818	10919.5	-0.0437517	0.0474192	0.219081	0.825161	12014.6	-0.186791	0.0387021	9.95e-07	1.34e-05
MT-ND2	ENSG00000198763	10781.3	0.107433	0.0734708	0.0248219	0.385201	8566.67	-0.00346402	0.247756	0.880625	0.93869
RPL6	ENSG00000089009	10746	-0.0281692	0.0419999	0.397574	0.896394	11831.2	-0.029464	0.039525	0.44987	0.653848
NPM1	ENSG00000181163	10637	0.000323211	0.0433111	0.990706	0.999085	11501.3	0.0626286	0.0365783	0.0832045	0.208907
RPS14	ENSG00000164587	10524.6	-0.0376494	0.0476724	0.286001	0.851171	11911.6	-0.128273	0.0371509	0.000473133	0.00306865
RPL9	ENSG00000163682	10376.7	-0.0144007	0.045964	0.662779	0.964254	10974	-0.138099	0.0408295	0.000618223	0.00385764
PPIA	ENSG00000196262	10185.2	-0.0171438	0.0429796	0.61887	0.954056	11934.9	0.152037	0.0509848	0.00227732	0.0117678
RPL12	ENSG00000197958	10184.3	-0.0220782	0.0424796	0.509655	0.930908	11401.7	-0.12541	0.038861	0.00107279	0.00621186
RPL10A	ENSG00000198755	9972.61	-0.0221773	0.0454154	0.515659	0.932215	11182.4	-0.118016	0.0399096	0.00270295	0.0134914
RPL11	ENSG00000142676	9925.48	-0.0175423	0.0497436	0.645632	0.960267	10868	-0.166288	0.0413657	4.47e-05	0.000394504
RPL31	ENSG00000071082	9753.94	-0.0308857	0.0508078	0.353217	0.880874	10441.2	-0.179944	0.0416669	1.16e-05	0.000119216
ACTG1	ENSG00000184009	9629.94	-0.00561094	0.0396624	0.849702	0.985905	9744.68	-0.29116	0.0446241	3.39e-11	1.03e-09
HSP90AB1	ENSG00000096384	9524.23	0.0248739	0.0426941	0.479911	0.920287	11128.1	0.224306	0.0396249	9.43e-09	1.9e-07
RPL37A	ENSG00000197756	9464.48	-0.0286226	0.0489123	0.411102	0.900842	10646.7	-0.200586	0.0408355	5.85e-07	8.27e-06
HLA-DRA	ENSG00000204287	9433.55	-0.0580238	0.0528343	0.12246	0.710007	8789.56	-0.70564	0.0421321	2.88e-65	4.17e-62
RPS24	ENSG00000138326	9179.19	-0.0232066	0.0434374	0.497543	0.925642	9957.28	-0.158304	0.0417907	0.000120592	0.00093997
EEF1B2	ENSG00000114942	9125.62	-0.0239161	0.04413	0.484344	0.920287	10121.6	-0.0021265	0.0387306	0.953132	0.976847
RPL29	ENSG00000162244	8887.14	-0.0225321	0.0441319	0.513492	0.931225	10004	-0.148653	0.0425937	0.000387783	0.00257951
MTCO1P12	ENSG00000237973	8460.42	0.0194284	0.0469528	0.578399	0.947803	7689.16	0.0214081	0.0526173	0.677908	0.820365
RPL8	ENSG00000161016	8365.31	-0.0121624	0.0417976	0.719249	0.96962	9603.59	-0.0332048	0.0379966	0.37559	0.589965
PTMA	ENSG00000187514	8278.9	0.0102239	0.0410101	0.680315	0.966042	9639.09	0.227406	0.0404629	1.19e-08	2.34e-07
H3F3A	ENSG00000163041	8257.22	-0.116483	0.0621795	0.0118483	0.260839	7953.81	-0.309547	0.0431853	3.31e-13	1.32e-11
PRDX1	ENSG00000117450	8144.4	-0.252	0.0544829	2.74e-07	7.7e-05	7134.44	-0.937643	0.0468333	3.15e-90	1.82e-86
RPS5	ENSG00000083845	7842.32	-0.0138897	0.0455092	0.677128	0.966042	9010.56	-0.0193766	0.0403691	0.616018	0.781584
RPL9P9	ENSG00000237550	7558.66	-0.048296	0.0527013	0.19378	0.80488	8006.38	-0.140908	0.0402245	0.000354452	0.00238257
ARHGDIB	ENSG00000111348	7488.02	0.0169808	0.0435518	0.621652	0.954429	7881.13	-0.103472	0.0409159	0.0102859	0.0413112
PABPC1	ENSG00000070756	7464.47	0.0113976	0.0413375	0.69799	0.967395	8319.53	-0.0630392	0.0502372	0.199699	0.390656
RPL21P16	ENSG00000220842	7462.3	-0.0190629	0.0463595	0.577868	0.947803	7940.36	-0.0943999	0.0395037	0.0153977	0.0570695
MT-ND4L	ENSG00000212907	7366.15	0.0510822	0.0587082	0.194075	0.805282	5922.13	-0.00624116	0.247802	0.808267	0.898721
RPS19	ENSG00000105372	7341.64	-0.0466935	0.0482481	0.196272	0.807124	8107.23	-0.167197	0.0400153	2.03e-05	0.000196123
RPL32	ENSG00000144713	7326.26	-0.0371119	0.0464216	0.290435	0.855529	8074.72	-0.161374	0.040586	5.45e-05	0.000468893
RPL18A	ENSG00000105640	7206.82	-0.0628951	0.0501432	0.101065	0.677555	7943.92	-0.190079	0.042522	5.46e-06	6.16e-05
HSPA8	ENSG00000109971	7038.72	-0.000872045	0.0457097	0.981677	0.999085	9227.73	0.503321	0.0613459	4.65e-17	2.89e-15
RPS11	ENSG00000142534	6898.63	-0.0806703	0.0528139	0.0419701	0.48584	7461.48	-0.221418	0.0396087	1.43e-08	2.78e-07
UBC	ENSG00000150991	6879.69	0.0384847	0.0443226	0.251961	0.836797	7438.93	-0.0275093	0.0473369	0.552855	0.737741
RPL39	ENSG00000198918	6794.68	-0.0771769	0.06131	0.0634835	0.582427	5875.7	-0.0103466	0.248069	0.685043	0.824773
RPL27A	ENSG00000166441	6710.93	-0.0299341	0.0444895	0.382499	0.890979	7198.29	-0.185209	0.0418655	6.97e-06	7.6e-05
RPS25	ENSG00000118181	6697.03	-0.0586069	0.0558872	0.138068	0.738798	7442.31	-0.182613	0.0450425	3.88e-05	0.000348837
LRRC75A-AS1	ENSG00000175061	6678.45	-0.033729	0.0485208	0.308107	0.866564	7202.11	-0.16724	0.0400383	2.25e-05	0.000215869
MT-CO3	ENSG00000198938	6635.51	0.0156208	0.0462859	0.661169	0.964088	5459.89	-0.0069728	0.247832	0.779494	0.879968
RPL23A	ENSG00000198242	6590.85	-0.0343765	0.0486568	0.320334	0.868442	7373.03	-0.159939	0.0437323	0.000198566	0.00144191
HNRNPK	ENSG00000165119	6554.17	0.00762894	0.0406713	0.814853	0.981479	6974.31	0.121326	0.0463652	0.00767005	0.0323663
RPS20	ENSG00000008988	6368.63	-0.0646089	0.0590993	0.102196	0.679542	7081.69	-0.184975	0.0410117	4.66e-06	5.3e-05
RPS16	ENSG00000105193	6344.53	-0.0714932	0.0514912	0.0921123	0.658478	7228.83	-0.109113	0.0394548	0.004381	0.0202776
RPS27	ENSG00000177954	6281.89	-0.0548907	0.0544285	0.150967	0.756272	6666.94	-0.338927	0.0408933	3.07e-17	1.95e-15
NACA	ENSG00000196531	6155.89	-0.0178643	0.0435878	0.611619	0.953252	6437.04	-0.0460139	0.0424265	0.268714	0.476904
RPL27	ENSG00000131469	6129.46	-0.098848	0.0694266	0.0310553	0.429754	6947.15	-0.230174	0.0501226	2.63e-06	3.17e-05
RPL23	ENSG00000125691	6020.88	-0.0423269	0.048628	0.239926	0.833782	6694.31	-0.178475	0.0446899	4.76e-05	0.000417459
TUBB	ENSG00000196230	5955.49	0.0181409	0.0437697	0.589517	0.95039	7884.63	0.549607	0.0473193	6.92e-32	1.74e-29
RPL28	ENSG00000108107	5852.39	-0.0451583	0.0478661	0.20741	0.816811	6543.72	-0.179481	0.0405741	7.18e-06	7.78e-05
HNRNPA2B1	ENSG00000122566	5844.49	0.0174161	0.0438145	0.604442	0.951938	6019.77	0.352438	0.0420829	1.99e-17	1.28e-15
RPLP2	ENSG00000177600	5823.41	-0.0409471	0.0500167	0.262063	0.841787	6590.2	-0.121002	0.0398405	0.00205855	0.0108054
CD44	ENSG00000026508	5738.5	0.514683	0.0519486	2.03e-24	2.12e-20	6005.31	0.436299	0.0421302	8.29e-26	1.35e-23
RPS2	ENSG00000140988	5697.66	0.323192	0.0747898	1.07e-06	0.000247194	5348.47	0.159262	0.116	0.121072	0.275271
RPS3AP6	ENSG00000234797	5649.13	-0.0550197	0.0519327	0.141527	0.743555	6093.58	-0.190262	0.0486977	6.54e-05	0.000549689
RPL35A	ENSG00000182899	5643.71	-0.057362	0.0515898	0.128804	0.723819	6049.94	-0.193657	0.0468325	2.46e-05	0.000233556
DDX5	ENSG00000108654	5640.42	-0.00587994	0.0415282	0.860197	0.987524	4972.39	0.124311	0.0483157	0.00862369	0.0357007
EIF3E	ENSG00000104408	5571.91	-0.0102498	0.0421944	0.790782	0.977378	5516.36	-0.120195	0.0441322	0.00558468	0.0249105
GAS5	ENSG00000234741	5569.74	-0.0268079	0.0437236	0.442841	0.906698	6125.08	-0.100322	0.0421789	0.0157903	0.0581707
RPS15A	ENSG00000134419	5553.27	-0.0566521	0.0558323	0.13689	0.736776	6013.77	-0.205804	0.0486271	1.51e-05	0.000152292
PGK1	ENSG00000102144	5536.14	-0.0137904	0.0422238	0.68444	0.966042	5031.3	-0.00528972	0.24774	0.82768	0.909872
SLC25A3	ENSG00000075415	5516.25	0.00627676	0.0416743	0.850518	0.985905	6276.03	0.0534747	0.0444121	0.225921	0.42514
LDHA	ENSG00000134333	5503.01	0.0209583	0.0472107	0.543961	0.940014	6702.59	0.323122	0.0486899	1.34e-11	4.21e-10
TMSB4X	ENSG00000205542	5492	-0.00251638	0.0423526	0.938393	0.995407	4780.99	-0.00956864	0.247966	0.7233	0.848333
HMGB1	ENSG00000189403	5480.12	-0.00833626	0.0496144	0.805142	0.980388	5957.18	0.385703	0.0432713	1.51e-19	1.37e-17
RPL7P9	ENSG00000137970	5476.34	-0.0316492	0.0456517	0.343673	0.877463	5851.47	-0.163693	0.0450086	0.000213123	0.001537
RPL34	ENSG00000109475	5473.23	-0.0340634	0.0463687	0.331382	0.869854	6208.67	-0.173072	0.0458386	0.000121487	0.000945034
MSN	ENSG00000147065	5468.66	0.0310183	0.0440896	0.366744	0.889341	4913.9	-0.00689165	0.24781	0.784715	0.88331
BTF3	ENSG00000145741	5462.98	-0.00636253	0.0424815	0.870939	0.989222	5813.51	-0.0368191	0.0416872	0.369179	0.583538
AC008038.1	ENSG00000283041	5451.88	-0.0117173	0.044157	0.725064	0.96962	5922.97	-0.109691	0.0414711	0.00725812	0.030887
RPS23	ENSG00000186468	5417.67	0.0043237	0.0463104	0.890671	0.992568	6086.05	-0.054167	0.044699	0.21832	0.415633
RPL37	ENSG00000145592	5408.55	-0.0522601	0.0539522	0.163402	0.770638	5942.91	-0.310162	0.0465793	1.17e-11	3.72e-10
HNRNPC	ENSG00000092199	5352.02	-0.0122724	0.0421787	0.709702	0.968801	6031.17	0.126239	0.0426024	0.00260695	0.013114
RPS7	ENSG00000171863	5336.07	-0.0197385	0.0426437	0.588202	0.95025	5955.23	-0.0393977	0.0418481	0.340125	0.553617
RPL18	ENSG00000063177	5257.45	-0.0196248	0.0453208	0.613668	0.953318	6040.73	-0.0448727	0.0435621	0.296627	0.508661
RPL38	ENSG00000172809	5132.35	-0.0519827	0.0581369	0.174543	0.785442	5901.04	-0.155853	0.0489761	0.00114709	0.00656005
RPS9	ENSG00000170889	5094.25	-0.0193222	0.0435916	0.5673	0.945441	5511.28	-0.200952	0.0452852	6.17e-06	6.82e-05
EIF4B	ENSG00000063046	5091.82	0.0159773	0.0449064	0.644593	0.960267	5478.87	0.0656585	0.043784	0.127693	0.286061
TPM3	ENSG00000143549	5081.46	-0.00483569	0.0428814	0.872884	0.989639	5242.57	-0.0922641	0.0469691	0.0454823	0.133382
RPL14	ENSG00000188846	5071.03	-0.00922957	0.0446825	0.78789	0.975933	5640.28	-0.0216066	0.0417748	0.599462	0.770404
PKM	ENSG00000067225	5045.45	0.0440063	0.057956	0.25042	0.83662	5621.78	0.0686001	0.0533777	0.190178	0.378883
RPL26	ENSG00000161970	5035.83	-0.0296213	0.049724	0.402515	0.897453	5588.67	-0.0783799	0.0433267	0.0658019	0.174893
RPS15	ENSG00000115268	5010.97	-0.0414515	0.0480079	0.244661	0.835002	5818.01	-0.136425	0.0413151	0.00079737	0.00482502
NAP1L1	ENSG00000187109	4976	-0.00942639	0.0504601	0.781049	0.974975	4741.51	0.0228783	0.0499884	0.642027	0.797981
SLC25A6	ENSG00000169100	4957.08	-0.0133615	0.0421624	0.68324	0.966042	4600.36	-0.00779814	0.247851	0.759242	0.869346
HMGN2	ENSG00000198830	4855.24	-0.0092029	0.0496123	0.786035	0.975537	6476.88	0.378683	0.0424373	1.47e-19	1.35e-17
SERPINB1	ENSG00000021355	4848.42	2.41e-05	0.043036	0.982991	0.999085	4641.45	-0.268318	0.044544	8.75e-10	2.12e-08
OAZ1	ENSG00000104904	4820.03	-0.0669238	0.052411	0.0806818	0.635987	5059.9	-0.201036	0.0440599	3.42e-06	4.02e-05
CCNG1	ENSG00000113328	4765.26	0.105	0.0667448	0.0223185	0.358645	3953.94	-0.280393	0.0488331	4.57e-09	9.68e-08
PFN1	ENSG00000108518	4747.67	-0.0311706	0.044617	0.367864	0.889866	5390.95	-0.0160327	0.0467528	0.726442	0.849693
HLA-E	ENSG00000204592	4678.5	-0.15256	0.0601907	0.0013368	0.0681429	4236.67	-0.90366	0.0481091	9.53e-80	3.68e-76
ATP5F1A	ENSG00000152234	4638.03	-0.00954778	0.0436142	0.774118	0.974538	4997.94	0.00811208	0.0501	0.868501	0.93186
NCL	ENSG00000115053	4539.81	0.023629	0.0436484	0.477886	0.92016	5426.8	0.569443	0.0453981	7.08e-37	2.28e-34
ATP5F1B	ENSG00000110955	4462.5	0.0227575	0.0453622	0.530584	0.936754	5186.92	0.14772	0.0448953	0.000810228	0.00488967
MTCO2P12	ENSG00000229344	4452.87	0.0276234	0.0480519	0.433669	0.906493	4446.92	0.105066	0.182487	0.420548	0.629927
RPL9P7	ENSG00000238103	4442.49	-0.0429255	0.0542214	0.248109	0.835602	3935.54	-0.00918015	0.247913	0.724218	0.848808
CALM2	ENSG00000143933	4394.32	-0.0216963	0.0527992	0.529528	0.936754	4040.22	-0.0491184	0.0622391	0.414314	0.623993
RPL15P3	ENSG00000212802	4330.05	-0.0205558	0.0470672	0.551591	0.942088	4745.98	-0.131786	0.047166	0.00438859	0.0203029
EIF2S3	ENSG00000130741	4328.39	-0.00349292	0.0446804	0.916505	0.992725	3703.99	-0.0086101	0.247859	0.745402	0.861425
TPI1	ENSG00000111669	4171.26	-0.0234892	0.0449919	0.489103	0.922315	4990.25	0.203292	0.0537001	0.000102461	0.000812873
EEF1A1P11	ENSG00000228502	4162.79	-0.0355754	0.0496576	0.305052	0.865633	4534.29	-0.207291	0.049674	1.85e-05	0.000181862
HNRNPH1	ENSG00000169045	4098.84	-0.041693	0.079263	0.124999	0.715172	3575.14	-0.0305253	0.110525	0.747738	0.862857
RPL21P119	ENSG00000220793	4082.3	-0.028453	0.049379	0.393106	0.892634	4260.71	-0.144273	0.0470538	0.00176011	0.00944958
CNBP	ENSG00000169714	4062.04	0.0189878	0.0437156	0.573061	0.94653	4380.4	0.305911	0.0473744	4.58e-11	1.35e-09
RPS3AP26	ENSG00000214389	4051.94	-0.0489126	0.0523419	0.18839	0.797119	4431.33	-0.197583	0.0541839	0.000184237	0.00135228
SRSF3	ENSG00000112081	4038.97	-0.0266082	0.05011	0.446003	0.906698	4361.17	0.250071	0.0510294	5.2e-07	7.45e-06
AC090498.1	ENSG00000279483	3970.8	-0.0525832	0.05666	0.170678	0.783433	4431.12	-0.211524	0.0439337	9.45e-07	1.28e-05
RAN	ENSG00000132341	3952.13	0.015861	0.0454099	0.641142	0.95942	4946.63	0.460238	0.052181	2.62e-19	2.28e-17
SET	ENSG00000119335	3921.85	-0.0357481	0.0501106	0.324066	0.869452	4051.69	0.00284327	0.0497938	0.953971	0.977274
IFITM2	ENSG00000185201	3893.26	0.0292747	0.0457628	0.398397	0.896394	4339.72	-0.0744543	0.0427694	0.0776767	0.197911
CFL1	ENSG00000172757	3889.23	-0.0188927	0.0450962	0.577251	0.947803	4327.34	0.0577223	0.049226	0.230317	0.429849
CAT	ENSG00000121691	3887.67	0.0874883	0.0597083	0.0384927	0.468801	5310.65	0.644619	0.0429822	1.11e-51	9.84e-49
RPS29	ENSG00000213741	3882.95	-0.0675918	0.0623406	0.0955138	0.66702	4306.18	-0.232306	0.05185	4.42e-06	5.06e-05
H2AFZ	ENSG00000164032	3854.52	0.000849808	0.0495746	0.97022	0.998517	5022.56	0.667423	0.0516444	4.46e-39	1.67e-36
YWHAZ	ENSG00000164924	3852.26	0.00532823	0.0437955	0.878866	0.991187	3740.15	-0.109457	0.0487923	0.0217722	0.0752953
RPL24	ENSG00000114391	3846.92	-0.034784	0.0490308	0.325038	0.869665	4254.56	-0.131419	0.0438414	0.00231411	0.0119313
SLC25A5	ENSG00000005022	3794.29	-0.0642703	0.0570138	0.100683	0.676904	3334.37	-0.00793977	0.247803	0.760697	0.870116
H3F3B	ENSG00000132475	3759.61	0.0111239	0.0490815	0.690063	0.967395	3453.41	0.0542261	0.0463424	0.23398	0.434861
HLA-DPA1	ENSG00000231389	3750.44	-0.0213479	0.0487326	0.539012	0.938623	3471.54	-0.643228	0.0493726	1.25e-39	5e-37
RPL21	ENSG00000122026	3747.62	-0.0190936	0.0462503	0.578071	0.947803	4094.22	-0.0849684	0.0441391	0.0500867	0.142867
AC113935.1	ENSG00000226084	3675.21	-0.0365283	0.0533868	0.318973	0.868442	4082.37	-0.186703	0.0530566	0.000306306	0.00211041
MT-ATP6	ENSG00000198899	3648.25	0.0329286	0.0504355	0.354698	0.882135	2829.97	-0.00642903	0.247686	0.812435	0.901342
RBM3	ENSG00000102317	3646.98	0.00798727	0.0483625	0.848935	0.985853	3043.41	-0.00754873	0.247757	0.780166	0.880036
C6orf62	ENSG00000112308	3612.77	-0.0590942	0.0541179	0.122596	0.710037	3339.41	-0.267637	0.0530883	2.35e-07	3.61e-06
RALA	ENSG00000006451	3609.98	-0.154154	0.0650854	0.00220165	0.0967076	2846.62	-0.743442	0.0567199	3.3e-40	1.41e-37
EEF1A1P13	ENSG00000250182	3575.38	-0.0354127	0.0497181	0.321407	0.868837	3835.66	-0.220839	0.0545539	3.1e-05	0.000287813
MTND2P28	ENSG00000225630	3522.47	0.0652483	0.0610674	0.107451	0.685715	3592.45	0.233914	0.0632742	0.000125409	0.000969032
PPP1CB	ENSG00000213639	3482.06	-0.0427783	0.0778147	0.316074	0.868442	3072.23	-0.25966	0.12668	0.0186158	0.0663214
RPL21P75	ENSG00000213860	3428.89	-0.0194501	0.0481251	0.575156	0.947128	3599.99	-0.112098	0.045377	0.0118646	0.0463807
NONO	ENSG00000147140	3427.09	-0.017556	0.0467801	0.608526	0.953252	3094.63	-0.0061095	0.247694	0.80983	0.899739
TKT	ENSG00000163931	3425.06	-0.0167787	0.0497092	0.630338	0.956988	3576.14	-0.163337	0.0502785	0.000885315	0.00526865
CLIC1	ENSG00000213719	3414.42	0.00363503	0.0457105	0.914927	0.99268	3655.44	-0.143202	0.0478448	0.00224411	0.0116222
EIF3C	ENSG00000184110	3408.25	0.0158718	0.0468654	0.638487	0.95942	4080.25	0.277826	0.0451202	3.69e-10	9.37e-09
GRN	ENSG00000030582	3394.43	-0.0373875	0.0495592	0.292723	0.857091	3708.41	-0.410496	0.0476074	1.83e-18	1.43e-16
UBE2D3	ENSG00000109332	3381.3	0.0655951	0.0594429	0.106735	0.685677	3237.88	0.0831666	0.0571888	0.13516	0.298907
SLC2A5	ENSG00000142583	3379.56	0.231963	0.058729	6.24e-06	0.000984466	3283.1	-0.125517	0.0501672	0.0105193	0.0420881
PIM1	ENSG00000137193	3372.97	0.115012	0.0786031	0.0211723	0.350504	2654.24	0.0660736	0.0564554	0.229478	0.429198
RBMX	ENSG00000147274	3344.5	-0.0135703	0.0431009	0.683463	0.966042	2733.45	-0.00752213	0.247739	0.774952	0.877879
CD34	ENSG00000174059	3308.96	0.011366	0.0477232	0.739166	0.970324	2936.73	-0.670229	0.0565154	2.58e-33	7.27e-31
EIF3L	ENSG00000100129	3298.03	0.01039	0.0429666	0.755677	0.973793	3572.21	-0.0127588	0.0475825	0.786234	0.884074
TAGLN2	ENSG00000158710	3274.18	-0.0899605	0.0639528	0.0390783	0.472961	3779.09	-0.00456343	0.0482831	0.922623	0.962019
RPL30	ENSG00000156482	3274.13	-0.0310129	0.0534535	0.382287	0.890979	3536.3	-0.165225	0.049631	0.0006538	0.00405342
RPL35	ENSG00000136942	3244.61	-0.0365188	0.0512926	0.310931	0.867729	3855.56	-0.0458026	0.0465851	0.316374	0.530421
FKBP1A	ENSG00000088832	3234.12	-0.0616	0.0505869	0.103474	0.680592	3046.64	-0.298545	0.0476153	1.62e-10	4.33e-09
UBA52	ENSG00000221983	3219.07	-0.0466521	0.0549738	0.217092	0.824163	3532.61	-0.171092	0.0462455	0.000161995	0.0012113
SH3BGRL	ENSG00000131171	3202.19	-0.0125628	0.0512728	0.672082	0.965853	2323.88	-0.0113976	0.247988	0.668911	0.814929
EIF3CL	ENSG00000205609	3175.45	0.0355631	0.0578301	0.319681	0.868442	3861.38	0.233507	0.0504003	2.15e-06	2.63e-05
RHOA	ENSG00000067560	3172.8	0.0603413	0.0503307	0.109219	0.689024	3355.57	-0.0470132	0.048352	0.321179	0.535607
RPL41P1	ENSG00000227063	3171.44	-0.0570086	0.0545327	0.135816	0.736067	3540.28	-0.250032	0.0464996	4.2e-08	7.51e-07
RPL36	ENSG00000130255	3153.64	-0.027053	0.0477655	0.43649	0.906493	3717.77	-0.0892807	0.0453419	0.0450188	0.132324
ARPC3	ENSG00000111229	3149.78	-0.00413954	0.0486618	0.895937	0.99268	3088.99	-0.207518	0.047945	9.8e-06	0.000102921
HNRNPA1P7	ENSG00000215492	3141.35	-0.0162534	0.0470446	0.634188	0.95942	3455.62	-0.0152176	0.0477535	0.744265	0.861232
RPL7P1	ENSG00000214485	3134.16	-0.0423068	0.0543446	0.250205	0.83662	3375.17	-0.1949	0.0484453	3.96e-05	0.000354218
LCP1	ENSG00000136167	3117.57	0.019384	0.0442098	0.57287	0.94653	3561.71	0.0235258	0.0474889	0.61452	0.780883
RPL22	ENSG00000116251	3102.77	-0.00426677	0.0447115	0.898296	0.99268	3140.76	-0.0449816	0.0498873	0.356871	0.571033
NCOA4	ENSG00000266412	3089.46	0.204026	0.0609567	7.26e-05	0.0068726	3462.97	0.316883	0.0465052	3.94e-12	1.33e-10
STMN1	ENSG00000117632	3059.66	0.0390924	0.0546418	0.295529	0.857773	3523.76	0.488918	0.0488466	2.92e-24	4.07e-22
TMEM123	ENSG00000152558	3046.9	0.230427	0.0693093	6.64e-05	0.0064588	2805.63	0.0671419	0.0547289	0.20825	0.401655
PTGES3	ENSG00000110958	3014.61	-0.0415581	0.0543818	0.259958	0.839622	3192.17	0.440886	0.0502667	4.42e-19	3.68e-17
SDCBP	ENSG00000137575	2991.66	-0.00736789	0.0468872	0.848427	0.985853	2646.7	-0.312612	0.071411	4.92e-06	5.57e-05
CCT8	ENSG00000156261	2967.15	0.0302715	0.0463869	0.392106	0.892564	3191.3	0.186884	0.0496257	0.000118691	0.000927646
EIF4G2	ENSG00000110321	2963.66	0.0272678	0.0449321	0.427443	0.90614	2935.72	0.204106	0.0477227	1.27e-05	0.000129331
HNRNPA1P10	ENSG00000214223	2946.92	-0.0372383	0.0522994	0.303223	0.863813	3247.96	-0.000663299	0.0511432	0.988915	0.993636
CAPZA1	ENSG00000116489	2940.81	0.0497994	0.0588059	0.20597	0.815417	2900.37	0.0826564	0.0513059	0.0995802	0.239051
ARPC2	ENSG00000163466	2904.55	-0.0119454	0.0453694	0.725998	0.96962	2988.02	-0.0647332	0.0476987	0.166222	0.344866
CANX	ENSG00000127022	2867.67	0.0190713	0.0473756	0.584636	0.949565	3152.47	0.00358637	0.0469174	0.941863	0.971417
EIF1	ENSG00000173812	2865.83	-0.00965723	0.045798	0.775318	0.974639	2784.76	-0.168593	0.0513934	0.000772306	0.00469508
RPL6P27	ENSG00000235552	2858.03	-0.0396074	0.0487453	0.265463	0.845625	3122.95	-0.100873	0.0474558	0.030172	0.0972817
PSAP	ENSG00000197746	2855.74	0.018123	0.0461583	0.595323	0.950761	3002.4	-0.328401	0.0523935	1.44e-10	3.9e-09
YWHAE	ENSG00000108953	2847.97	0.00945071	0.0466789	0.780696	0.974975	3175.67	0.0891367	0.0460903	0.0488647	0.140559
CALCRL	ENSG00000064989	2840.78	0.0134542	0.0486672	0.681052	0.966042	2313.81	-0.968481	0.0576294	1.84e-64	2.36e-61
XRCC6	ENSG00000196419	2838.25	0.0320014	0.0476386	0.361654	0.885142	3426.96	0.355846	0.0498983	3.49e-13	1.38e-11
ITM2B	ENSG00000136156	2819.78	0.202513	0.0843824	0.0012194	0.0641295	2389.2	-0.26885	0.0545422	4.19e-07	6.14e-06
AIF1	ENSG00000204472	2804.01	-0.0681849	0.058621	0.0893979	0.657764	2909.32	-0.396288	0.0501411	8.04e-16	4.29e-14
RPL18AP3	ENSG00000213442	2790.83	-0.0685463	0.0601756	0.0910829	0.658478	3075	-0.205175	0.0536239	8.58e-05	0.000695694
PSME1	ENSG00000092010	2786.26	-0.0464008	0.0501841	0.203169	0.813289	3088.67	-0.109094	0.0561088	0.0454808	0.133382
CORO1A	ENSG00000102879	2768.28	-0.0896451	0.0610871	0.0373386	0.461714	2971.74	-0.266859	0.0483153	1.7e-08	3.26e-07
CSDE1	ENSG00000009307	2763.49	0.00919291	0.0451748	0.785606	0.975537	2687.16	-0.151657	0.0510299	0.00236706	0.0121502
LTA4H	ENSG00000111144	2762.64	-0.00198629	0.0450189	0.955633	0.997836	2780.18	-0.246572	0.0579673	1.16e-05	0.000119876
RPS21	ENSG00000171858	2751.17	-0.0252047	0.0508822	0.455355	0.910274	3100.58	-0.128673	0.0511591	0.0100339	0.0404819
RPS26	ENSG00000197728	2740.48	-0.0161824	0.047421	0.611795	0.953252	3175.97	-0.118646	0.0477491	0.0112185	0.0442899
CBX5	ENSG00000094916	2717.71	0.0135637	0.0456478	0.660747	0.964088	3449.15	0.438407	0.0500664	5.15e-19	4.25e-17
ACTR2	ENSG00000138071	2707.37	0.0509984	0.0521698	0.172852	0.783433	2560.84	-0.04753	0.0503296	0.334346	0.547882
HINT1	ENSG00000169567	2677.74	-0.0525597	0.0553385	0.168699	0.781798	2776.42	-0.136628	0.0475149	0.00333696	0.0160471
HNRNPDL	ENSG00000152795	2646.79	-0.00233712	0.0483049	0.944338	0.996453	2624.27	0.402275	0.0544558	4.31e-14	1.95e-12
SRP9	ENSG00000143742	2627.49	-0.0510507	0.0651402	0.181527	0.791	2809.55	0.109232	0.0649786	0.0811411	0.204844
FAM30A	ENSG00000226777	2617.63	-0.260351	0.0607558	1.32e-06	0.00027081	2383.93	-0.876748	0.0548227	1.4e-58	1.35e-55
HMGN1	ENSG00000205581	2617.35	-0.0390083	0.0495926	0.278027	0.850377	2864.63	0.242812	0.0492284	4.68e-07	6.79e-06
COX4I1	ENSG00000131143	2603.24	0.00702264	0.0444359	0.849048	0.985853	2981.54	-0.0404345	0.0474045	0.384251	0.597579
RPLP0P6	ENSG00000213553	2590.56	-0.0351835	0.0483656	0.307363	0.866261	3046.23	-0.0611494	0.0538751	0.244968	0.447664
RPS28	ENSG00000233927	2585.77	-0.0892974	0.0611742	0.0371358	0.461714	2873.08	-0.282809	0.0484538	2.55e-09	5.66e-08
SESN1	ENSG00000080546	2576.71	0.129766	0.0693547	0.00859108	0.217662	2247.09	-0.484073	0.053554	3.39e-20	3.41e-18
MAT2A	ENSG00000168906	2574.97	-0.0101754	0.0459044	0.76264	0.973793	3115.46	0.413122	0.0533459	2.65e-15	1.35e-13
ARF1	ENSG00000143761	2574.6	-0.0255426	0.0471561	0.449893	0.907246	2779.26	-0.00613268	0.0493965	0.898707	0.948617
GDI2	ENSG00000057608	2558.97	-0.0136382	0.0453938	0.678145	0.966042	2738.06	-0.111461	0.0509034	0.0251051	0.0841982
PGAM1	ENSG00000171314	2555.94	0.00716878	0.0473769	0.868058	0.987689	3117.3	0.0663918	0.0537595	0.205946	0.398651
EIF3H	ENSG00000147677	2550.16	0.00329026	0.0454308	0.918378	0.992726	2567.01	-0.127793	0.0508879	0.0101692	0.0409138
TUBA1B	ENSG00000123416	2550.11	0.0521793	0.0566417	0.171545	0.783433	3712.12	0.736841	0.0560995	2.55e-40	1.13e-37
RPS28P7	ENSG00000227097	2545.58	-0.0363421	0.0504382	0.311173	0.867729	2744.11	-0.178226	0.048005	0.000149006	0.00112581
XRCC5	ENSG00000079246	2536.57	0.0327286	0.0487824	0.359338	0.884663	2854.82	0.313505	0.0525863	1.06e-09	2.54e-08
ACTR3	ENSG00000115091	2529.76	0.0068332	0.0467703	0.841996	0.98468	2651.03	0.00863003	0.0498828	0.86028	0.927452
CAPZA2	ENSG00000198898	2522.01	-0.065759	0.058606	0.0984905	0.671632	2223.24	-0.293189	0.0580543	1.99e-07	3.1e-06
HNRNPF	ENSG00000169813	2519.08	0.0477249	0.049715	0.192377	0.802251	3017.76	0.368476	0.0493726	2.83e-14	1.31e-12
CAP1	ENSG00000131236	2518.28	0.0344626	0.0518138	0.293748	0.85757	2619.49	-0.15262	0.0502338	0.00185788	0.00990556
SERBP1	ENSG00000142864	2501.59	0.0760771	0.0599293	0.0634161	0.582352	2824.17	0.435075	0.0520077	1.54e-17	1.03e-15
SUMO2	ENSG00000188612	2478.22	0.00776187	0.0483428	0.771021	0.973793	2388.52	-0.0122238	0.0523022	0.810062	0.899853
HNRNPA1P48	ENSG00000224578	2470.64	-0.0104764	0.0470974	0.758315	0.973793	2723.37	-0.0248116	0.0491432	0.606557	0.775446
FAU	ENSG00000149806	2462.71	-0.0375251	0.0526404	0.293949	0.85757	2833.88	-0.158521	0.05219	0.00185071	0.00987187
HSP90AA1	ENSG00000080824	2456.14	0.0641726	0.0546104	0.0994653	0.673866	2825.28	0.422723	0.0515124	6.11e-17	3.72e-15
HSPD1	ENSG00000144381	2453.96	0.0657136	0.0546828	0.0926108	0.660066	3098.97	0.377276	0.0496792	1.01e-14	4.92e-13
LAPTM5	ENSG00000162511	2428.25	-0.0318908	0.048152	0.365301	0.888024	2419.8	-0.439125	0.0543536	1.77e-16	1.01e-14
SRSF6	ENSG00000124193	2421.45	-0.0298856	0.0572713	0.386825	0.892375	1987.19	-0.00229955	0.0713213	0.971491	0.984961
HMGA1	ENSG00000137309	2416.33	0.140911	0.0933335	0.0128391	0.270047	2737.34	0.210533	0.0682587	0.00124377	0.00703669
RPL21P28	ENSG00000220749	2403.62	-0.0163934	0.0476789	0.631222	0.957593	2607.46	-0.137421	0.0544878	0.00959285	0.0390564
SRP14	ENSG00000140319	2400.02	-0.0723542	0.0601341	0.0767655	0.628782	2365.88	-0.105436	0.0500011	0.0310986	0.0995207
BX679664.3	ENSG00000244716	2398.24	-0.0679024	0.0694747	0.102702	0.679596	2772.37	-0.166817	0.0610449	0.00469017	0.021458
ATP5MC2	ENSG00000135390	2389.74	-0.051992	0.055637	0.170167	0.783433	2739.96	-0.114853	0.0536056	0.02798	0.0914624
SF3B1	ENSG00000115524	2387.87	0.038526	0.0526281	0.290358	0.855529	2283.24	-0.0365186	0.0546809	0.493201	0.689665
SYPL1	ENSG00000008282	2355.4	-0.0775421	0.0652113	0.0675671	0.595644	2130.02	-0.309286	0.0599312	1.04e-07	1.7e-06
EIF3D	ENSG00000100353	2350.4	-0.00352577	0.047119	0.939121	0.995617	2597.35	0.0384101	0.0510046	0.445768	0.650718
TOMM20	ENSG00000173726	2349.22	0.0203359	0.0475184	0.55732	0.944501	2523.66	0.141555	0.050681	0.00427865	0.0198817
CRTAP	ENSG00000170275	2342.48	0.00292731	0.0472343	0.931263	0.993875	2436.86	-0.0993068	0.0574086	0.0749491	0.193043
TPP1	ENSG00000166340	2292.97	0.0107742	0.0452082	0.744163	0.972146	2275.39	-0.495956	0.055665	1.06e-19	9.95e-18
CAPRIN1	ENSG00000135387	2287.67	0.0291714	0.0537904	0.407036	0.899811	2325.41	0.0657377	0.0496069	0.17632	0.359251
EIF3F	ENSG00000175390	2228.17	-0.0361895	0.0490097	0.308783	0.866564	2304.16	-0.0615393	0.0535627	0.2391	0.440908
BZW1	ENSG00000082153	2223.1	0.0187785	0.050174	0.587883	0.95014	2125.81	0.174453	0.055417	0.00121496	0.00691746
RAC2	ENSG00000128340	2221.08	0.0274042	0.0500398	0.589241	0.95039	2299.24	-0.210899	0.0533822	5.03e-05	0.000436734
AKR1A1	ENSG00000117448	2190.13	-0.174141	0.0672949	0.000953158	0.0536499	2013.83	-0.776763	0.0560124	1.08e-44	5.97e-42
IFITM3	ENSG00000142089	2167.43	-0.0423575	0.0550861	0.248751	0.835712	2221.41	-0.267943	0.0546019	4.7e-07	6.81e-06
CSF1R	ENSG00000182578	2119.99	-0.0270034	0.0513781	0.44136	0.906493	2293.4	-0.365434	0.0589997	1.96e-10	5.18e-09
EID1	ENSG00000255302	2118.03	0.00139066	0.0492491	0.96754	0.998384	1862.07	-0.163111	0.0569147	0.00317221	0.015426
CALR	ENSG00000179218	2114.44	0.170799	0.0679943	0.00121038	0.0639779	3413.51	0.925743	0.0571066	3.97e-60	4.59e-57
CCT7	ENSG00000135624	2105.59	0.0113841	0.0490234	0.729355	0.96962	2508.61	0.302088	0.058104	8.72e-08	1.44e-06
PPA1	ENSG00000180817	2103.86	0.0044189	0.0481927	0.896896	0.99268	2348.18	0.115878	0.0518892	0.0222486	0.0765541
TUBA1A	ENSG00000167552	2102.11	0.0219308	0.0483376	0.525546	0.936036	2624.09	0.329409	0.0563441	1.98e-09	4.49e-08
PARP1	ENSG00000143799	2101.49	-0.0513007	0.0547947	0.1744	0.785371	2145.47	-0.192707	0.0569762	0.000493121	0.00317987
AC064799.1	ENSG00000212664	2096.14	-0.0614005	0.0612231	0.122645	0.710037	2257.48	-0.196102	0.0563452	0.000339943	0.00231326
TALDO1	ENSG00000177156	2093.96	-0.0146928	0.0474201	0.688937	0.967395	2371	0.0127393	0.0578818	0.82155	0.906438
CCT6A	ENSG00000146731	2078.44	0.0406453	0.0512697	0.258962	0.839297	2433.75	0.380157	0.0526067	1.59e-13	6.77e-12
APEX1	ENSG00000100823	2076.55	0.00837334	0.0473243	0.805688	0.980388	2275.01	0.0529202	0.0505688	0.285451	0.496295
STAT1	ENSG00000115415	2067.13	0.00173398	0.0479775	0.960484	0.998384	1833.61	-0.378675	0.0727503	5.96e-08	1.02e-06
EIF4H	ENSG00000106682	2063.82	0.00358362	0.0454882	0.899164	0.99268	2235.46	0.120791	0.0524474	0.0183555	0.0656364
PRDX3	ENSG00000165672	2062.94	-0.00355719	0.0452608	0.919894	0.992726	2316.36	0.206948	0.0528836	6e-05	0.000510468
INPP5D	ENSG00000168918	2057.95	-0.0155642	0.0499326	0.652148	0.961704	1895.22	-0.471956	0.0609514	2.15e-15	1.1e-13
TXNIP	ENSG00000265972	2047.7	-0.23161	0.0702468	7.21e-05	0.0068726	2715.13	-0.769982	0.0551616	2.98e-45	1.72e-42
H3F3AP4	ENSG00000235655	2044.82	-0.114339	0.0632829	0.0124926	0.266023	2146.03	-0.288924	0.0591146	4.72e-07	6.82e-06
IGHM	ENSG00000211899	2029.09	-0.176123	0.070543	0.00119273	0.0633669	1790.3	-0.66202	0.059814	2.35e-29	5.34e-27
SARAF	ENSG00000133872	2026.85	0.00780301	0.0485474	0.818876	0.982468	1808.61	-0.243069	0.0648481	9.88e-05	0.000790682
CCT4	ENSG00000115484	2019.76	0.0558556	0.0534184	0.141715	0.743652	2454.48	0.138151	0.0535964	0.00818682	0.0342473
MFNG	ENSG00000100060	2015.87	-0.0157037	0.0499023	0.655757	0.962259	2161.22	0.00734488	0.0552467	0.89154	0.944843
RPL41P5	ENSG00000256393	2013.45	-0.0533362	0.0619127	0.175007	0.785963	2234.53	-0.218142	0.051996	1.71e-05	0.000169555
EIF3M	ENSG00000149100	2007.18	0.00580143	0.0482583	0.865107	0.987524	2095.97	0.100402	0.0536867	0.0551835	0.153317
AC016596.2	ENSG00000264281	1974.44	-0.0630493	0.0627094	0.117139	0.701181	2210.49	-0.208921	0.0524596	4.45e-05	0.00039319
MIR1244-2	ENSG00000283498	1967.6	0.0076775	0.0625326	0.762998	0.973793	1917.58	0.139027	0.158037	0.268905	0.477169
NPR3	ENSG00000113389	1965.87	0.219944	0.0657031	6.54e-05	0.0064203	1518.73	-0.258728	0.0629047	2.01e-05	0.000194985
SLC38A2	ENSG00000134294	1961.37	0.0531345	0.0600814	0.173492	0.783433	1701.98	-0.14579	0.0665458	0.022563	0.0773826
IFI16	ENSG00000163565	1959.38	-0.00933515	0.0492236	0.783752	0.975537	1536.69	-0.520699	0.0594413	3.74e-19	3.15e-17
AMD1	ENSG00000123505	1954.01	-0.0147059	0.0480542	0.666779	0.964913	1846.17	0.111377	0.0762227	0.125364	0.282258
COX7C	ENSG00000127184	1948.63	-0.0575498	0.0588188	0.140162	0.742108	2001.49	-0.242334	0.0578738	1.6e-05	0.000159859
TMSB10	ENSG00000034510	1943.38	-0.0737527	0.0663939	0.0801688	0.634947	2195.74	-0.233222	0.0582826	3.7e-05	0.000334375
2024-09-02	ENSG00000168385	1943.15	0.0162889	0.0466937	0.610668	0.953252	2009.53	0.041765	0.0581093	0.460074	0.661617
HLA-DPB1	ENSG00000223865	1940.73	-0.0402343	0.0525764	0.24915	0.835712	1855.87	-0.692719	0.0578034	5.56e-34	1.65e-31
BNIP2	ENSG00000140299	1929.7	-0.0285167	0.0568634	0.391695	0.8925	1483.32	-0.350077	0.0749244	1.03e-06	1.38e-05
GSTP1	ENSG00000084207	1929.11	-0.0534739	0.0540271	0.158265	0.765194	2394.91	0.181499	0.053824	0.000538577	0.00342529
POLE	ENSG00000177084	1927.2	-0.0551874	0.0588756	0.155083	0.761309	1859.76	-0.467289	0.0633574	3.73e-14	1.7e-12
SERP1	ENSG00000120742	1920.55	0.0979893	0.0752875	0.0365931	0.461714	1969.07	0.0497043	0.0567873	0.368865	0.583122
MYL6	ENSG00000092841	1914.65	-0.00908014	0.0503594	0.783581	0.975537	2077.92	-0.257488	0.055551	1.88e-06	2.34e-05
CCT3	ENSG00000163468	1911.53	0.00369162	0.0464588	0.914486	0.99268	2431.54	0.312703	0.0588195	4.44e-08	7.87e-07
RPL21P93	ENSG00000229605	1911.23	-0.00973203	0.0498103	0.773861	0.974538	2073.05	-0.111061	0.0537883	0.034183	0.107314
ATP5F1C	ENSG00000165629	1911.14	-0.00628194	0.045217	0.851478	0.985905	1956.07	-0.153088	0.0623195	0.010929	0.0434273
GMFG	ENSG00000130755	1904.37	-0.0366754	0.0524983	0.308911	0.866564	1900.21	-0.308175	0.0578198	4.05e-08	7.26e-07
NUCKS1	ENSG00000069275	1902.44	0.0248189	0.0481675	0.478192	0.920239	2078.58	0.385825	0.0535012	1.77e-13	7.48e-12
SPTLC2	ENSG00000100596	1901.21	-0.0423395	0.0540753	0.249553	0.835712	1890.1	-0.412444	0.0607637	3.14e-12	1.08e-10
HSPA9	ENSG00000113013	1865.77	0.021302	0.0494604	0.538313	0.938623	2139.16	0.379478	0.0598845	7.5e-11	2.12e-09
MYL12B	ENSG00000118680	1862.04	-0.0875865	0.0653148	0.0414952	0.483676	1835.39	-0.283108	0.0590374	7.67e-07	1.06e-05
C1QBP	ENSG00000108561	1856.17	-0.0120184	0.0503524	0.698262	0.967395	2271.71	0.297403	0.0606506	4.22e-07	6.17e-06
VAPA	ENSG00000101558	1844.19	-0.00125651	0.0474567	0.969563	0.998517	1841.67	-0.00591844	0.0592198	0.917404	0.959515
ATP5MC3	ENSG00000154518	1835.51	-0.0529364	0.0591018	0.170648	0.783433	2119.73	0.0989615	0.0549983	0.064914	0.173231
VDAC1	ENSG00000213585	1828.04	0.0115278	0.0468621	0.734793	0.96962	2184.45	0.35885	0.057468	1.47e-10	3.96e-09
HSPA5	ENSG00000044574	1824.31	-0.000147477	0.0459926	0.880346	0.99129	1999.28	0.109767	0.0723646	0.112261	0.26009
SRSF5	ENSG00000100650	1821.89	-0.0640361	0.062466	0.111245	0.691995	1614.44	-0.00817415	0.0591882	0.886511	0.942043
ANGPT1	ENSG00000154188	1820.18	0.00331256	0.0466444	0.937322	0.99514	1701.1	-0.272215	0.059419	2.3e-06	2.8e-05
PTPRC	ENSG00000081237	1810.49	-0.113308	0.0727256	0.0191842	0.331836	1656.48	-0.583908	0.0618375	5.74e-22	6.64e-20
FUS	ENSG00000089280	1807.84	0.00155246	0.0492245	0.965048	0.998384	2077.73	0.294112	0.0561666	7.64e-08	1.28e-06
ATP5PB	ENSG00000116459	1807.67	0.0115372	0.0486068	0.735472	0.96962	2027.84	-0.0496789	0.0555522	0.358839	0.573073
SRGN	ENSG00000122862	1800.77	0.0126748	0.0511854	0.709442	0.968801	1918.18	-0.245448	0.0641571	7.21e-05	0.000598306
RAP1B	ENSG00000127314	1799.08	-0.0123318	0.0490719	0.717044	0.96962	1718.71	-0.0124462	0.0565795	0.82074	0.905917
RBBP4	ENSG00000162521	1785.46	0.0168367	0.0471153	0.688339	0.967395	1920.45	0.161242	0.0557834	0.00295338	0.0145346
MYH9	ENSG00000100345	1784.51	0.0429561	0.0538696	0.246373	0.835495	1836.22	-0.210013	0.0655165	0.000864511	0.00516508
CD47	ENSG00000196776	1774.37	0.112473	0.0837165	0.0252781	0.387019	1632.04	-0.0389196	0.0573141	0.484761	0.682119
ZNF207	ENSG00000010244	1768.65	-0.0611046	0.055547	0.115704	0.699638	1791.65	0.0340692	0.0550352	0.526516	0.717835
LY6E	ENSG00000160932	1765.77	-0.0225513	0.0523299	0.515041	0.931922	1854.89	-0.261133	0.0607114	8.82e-06	9.33e-05
YWHAB	ENSG00000166913	1763.86	0.0148665	0.0465588	0.683896	0.966042	2002.25	0.136092	0.0574695	0.014754	0.0552143
CALM1	ENSG00000198668	1763.76	-0.114194	0.0645833	0.0130784	0.271826	1798.73	-0.357495	0.0557273	4.86e-11	1.42e-09
SUB1	ENSG00000113387	1760.66	-0.0405732	0.0564389	0.272427	0.847662	1719.95	0.00734096	0.0696251	0.916516	0.959106
NDUFA4	ENSG00000189043	1760.44	-0.0588849	0.0664721	0.140257	0.742124	1906.38	-0.172919	0.0581019	0.00214825	0.0111908
EWSR1	ENSG00000182944	1756.23	-0.0047099	0.0482155	0.887725	0.992568	1919.93	0.123192	0.0596472	0.033246	0.1052
ARPC5	ENSG00000162704	1754.03	0.00215811	0.0478791	0.949837	0.997142	1674.34	-0.125572	0.0586293	0.027169	0.0895703
PPT1	ENSG00000131238	1751.22	-0.0262082	0.0512585	0.450042	0.907246	1911.08	-0.0428139	0.056216	0.43405	0.640901
TUBA1C	ENSG00000167553	1745.75	-0.00598436	0.0474063	0.858152	0.987524	2524.26	0.610209	0.0554579	5.74e-29	1.28e-26
LYZ	ENSG00000090382	1740.21	-0.00221116	0.0538505	0.944995	0.996453	1832.97	-0.451144	0.183513	0.00258679	0.0130523
AC073861.1	ENSG00000242299	1738.02	-0.0242248	0.0520194	0.484176	0.920287	1931.56	-0.228853	0.0600442	8.24e-05	0.000672497
ST13	ENSG00000100380	1736.18	-0.00101037	0.0475912	0.97532	0.999085	1840.67	-0.107616	0.0545817	0.042982	0.128137
SERPING1	ENSG00000149131	1720.45	-0.0232823	0.0514158	0.502327	0.927258	1639.83	-0.36813	0.0630045	1.67e-09	3.85e-08
UQCRH	ENSG00000173660	1719.68	-0.0134732	0.0511386	0.692337	0.967395	1888.47	-0.0184918	0.0550023	0.730824	0.852579
MT-ND3	ENSG00000198840	1717.77	0.0369271	0.0598902	0.305623	0.865695	1383.1	-0.00955001	0.247728	0.732131	0.853143
RPS3AP5	ENSG00000178429	1714.34	-0.083998	0.0663422	0.0526113	0.539745	1886.95	-0.251727	0.0700833	0.000174392	0.00129341
DDOST	ENSG00000244038	1710.45	-0.0207144	0.0490775	0.54858	0.941857	2022.04	-0.106587	0.0569737	0.0543711	0.151686
DEK	ENSG00000124795	1709.75	-0.00279781	0.052131	0.881312	0.991617	1797.53	0.445224	0.0588276	9.52e-15	4.67e-13
GPI	ENSG00000105220	1703.61	0.0257126	0.0491035	0.461814	0.915198	2131.2	0.272984	0.0613427	4.28e-06	4.94e-05
DDX17	ENSG00000100201	1703.01	-0.0641279	0.0597747	0.108147	0.686534	1754.12	-0.219971	0.0596666	0.000140915	0.00107379
TMBIM6	ENSG00000139644	1698.96	-0.0159456	0.0478558	0.641675	0.95942	1821.77	-0.0239815	0.0599576	0.679898	0.821827
TXN	ENSG00000136810	1688.91	-0.0438823	0.054861	0.236731	0.830852	2035.49	0.129282	0.0536999	0.0135371	0.0517648
EIF4A2	ENSG00000156976	1679.55	-0.0444951	0.0531528	0.228631	0.827181	1717.24	-0.080262	0.0563299	0.142379	0.309619
PHB2	ENSG00000215021	1675.77	-0.0451364	0.0527984	0.22198	0.826255	1976.33	0.0980399	0.0548638	0.0668058	0.176789
HMGB2	ENSG00000164104	1675.52	-0.0043666	0.0477947	0.907076	0.99268	2116.15	0.425931	0.0538582	6.98e-16	3.74e-14
ADAM10	ENSG00000137845	1673.92	0.0580841	0.0604359	0.150173	0.754288	1577.26	-0.162257	0.0600491	0.00508957	0.0230124
ATP6AP2	ENSG00000182220	1673.18	-0.0187399	0.0525516	0.58656	0.949782	1477.52	-0.0114678	0.24789	0.681906	0.823004
MBNL1	ENSG00000152601	1669.99	-0.239177	0.0871349	0.000392469	0.026711	1426.74	-0.660157	0.0755001	3.02e-19	2.59e-17
MCM7	ENSG00000166508	1668.98	0.107986	0.0754504	0.0254098	0.387019	2447.41	0.983381	0.0552255	5.41e-72	1.04e-68
ANP32B	ENSG00000136938	1667.63	-0.0664689	0.0621306	0.105202	0.683157	1812.62	0.0927187	0.0554036	0.0859011	0.214236
HNRNPR	ENSG00000125944	1667.2	-0.00109563	0.0464538	0.952518	0.997565	1850.5	0.378153	0.0555023	3.06e-12	1.06e-10
XRN2	ENSG00000088930	1663.21	0.0152392	0.0473781	0.745462	0.972194	1605.8	-0.0545996	0.0576879	0.330067	0.544623
LYPLA1	ENSG00000120992	1660.52	0.0694792	0.0624235	0.0902391	0.658414	1657.16	-0.00415303	0.0683986	0.943131	0.971848
HLA-B	ENSG00000234745	1660.13	0.00376855	0.0485686	0.916939	0.992725	1763.44	-0.276939	0.0571616	6.14e-07	8.6e-06
PTGS1	ENSG00000095303	1637.33	0.00765229	0.0489872	0.823036	0.982594	1440.07	-0.845893	0.0634451	1.16e-41	5.83e-39
SH3BGRL3	ENSG00000142669	1632.87	-0.0109941	0.0496424	0.746393	0.972194	1684.88	-0.234336	0.0595849	4.91e-05	0.000428014
JUP	ENSG00000173801	1631.19	0.0947736	0.0730126	0.0396364	0.473862	1391.51	-0.530766	0.0700136	6.32e-15	3.13e-13
ILF2	ENSG00000143621	1629.31	-0.0252345	0.051164	0.464648	0.915508	1973.59	0.277325	0.0606624	2.37e-06	2.87e-05
VAMP8	ENSG00000118640	1626.81	-0.22487	0.0789858	0.000315502	0.02313	1676.95	-0.335618	0.0581638	3.02e-09	6.57e-08
GHITM	ENSG00000165678	1626.03	0.0207311	0.0484568	0.54787	0.941857	1690.22	-0.0231391	0.0560686	0.671183	0.81658
SSR1	ENSG00000124783	1625.54	-0.0325615	0.0526277	0.364535	0.888024	1722.36	0.0627845	0.0622785	0.297663	0.509908
YWHAQ	ENSG00000134308	1625.5	0.0159939	0.0512549	0.639879	0.95942	1729.31	0.180569	0.057135	0.00113792	0.00651407
MORF4L1	ENSG00000185787	1625.16	-0.0580433	0.0563606	0.135505	0.736067	1539.58	-0.108334	0.0576022	0.052755	0.148502
DNAJA1	ENSG00000086061	1625.01	-0.0872923	0.064301	0.0440531	0.496994	1823.8	0.313307	0.0594528	5.67e-08	9.78e-07
LAMP2	ENSG00000005893	1622.22	-0.0591785	0.0606853	0.135331	0.736067	1381.54	-0.0112653	0.247856	0.689735	0.828344
CHP1	ENSG00000187446	1619.68	-0.051203	0.0601402	0.182479	0.792389	1631.59	-0.287	0.0586969	4.73e-07	6.83e-06
HLA-A	ENSG00000206503	1616.31	-0.0542824	0.0555186	0.158815	0.766331	1728.1	-0.366919	0.0574827	5.79e-11	1.67e-09
CTSC	ENSG00000109861	1613.77	0.0540068	0.0560093	0.159284	0.767367	1865.49	0.327566	0.0557491	1.68e-09	3.86e-08
CHCHD2	ENSG00000106153	1602.91	-0.00125564	0.0490808	0.968175	0.998384	1940.79	0.222367	0.053996	2.37e-05	0.000226324
2024-03-06	ENSG00000145495	1595.65	-0.044075	0.0540926	0.233431	0.828418	1471.85	-0.187734	0.0596501	0.00111785	0.00641502
PAICS	ENSG00000128050	1592.51	0.0366533	0.0537515	0.311935	0.867729	1993.68	0.633683	0.0598619	5.07e-27	9.62e-25
CELF2	ENSG00000048740	1588.71	0.0928972	0.0657516	0.036537	0.461714	1491.54	-0.267923	0.0584597	2.32e-06	2.82e-05
PGD	ENSG00000142657	1588.5	-0.0362676	0.0548011	0.322111	0.868837	1758.07	0.00760685	0.0581801	0.894369	0.946034
ILF3	ENSG00000129351	1587.87	0.0477008	0.0557855	0.205119	0.815417	1822.19	0.405781	0.0566704	2.17e-13	8.96e-12
ARHGEF6	ENSG00000129675	1587.5	0.106957	0.0770864	0.0270381	0.400357	1319.12	-0.00667093	0.247547	0.809548	0.899623
SF3B6	ENSG00000115128	1587.4	-0.0348887	0.0534691	0.321023	0.868837	1716.32	0.120704	0.058064	0.032234	0.1027
PNRC2	ENSG00000189266	1586.75	-0.0390843	0.0593454	0.283303	0.850629	1457.31	-0.247171	0.0660755	0.000100356	0.000800565
CD37	ENSG00000104894	1583.37	0.00329478	0.0496661	0.923941	0.992726	1567.97	-0.435005	0.0644805	3.86e-12	1.31e-10
PDIA3	ENSG00000167004	1582.66	0.0118417	0.0490853	0.729974	0.96962	1724.66	0.0295053	0.0680511	0.653032	0.803459
QARS	ENSG00000172053	1579.11	0.00919241	0.0490802	0.787276	0.975921	1725.56	0.0153776	0.0550315	0.775429	0.877879
ETNK1	ENSG00000139163	1578.2	-0.0141511	0.0549822	0.658843	0.963549	1539.82	-0.146428	0.0790502	0.0499256	0.142583
DAZAP2	ENSG00000183283	1577.41	0.0135514	0.0492375	0.69217	0.967395	1540.96	-0.187286	0.0612944	0.00154653	0.00846786
TUFM	ENSG00000178952	1571.08	0.00608436	0.0486229	0.857646	0.987524	1946.43	0.29809	0.0641923	1.52e-06	1.94e-05
OAS3	ENSG00000111331	1569.04	0.0281117	0.0594989	0.410139	0.900682	1531.27	-0.163151	0.142773	0.169863	0.349664
GRB2	ENSG00000177885	1568.62	0.148598	0.0925996	0.010082	0.236472	1678.53	0.198765	0.0598775	0.000611012	0.00382295
VMP1	ENSG00000062716	1567.04	0.0191227	0.0520265	0.578457	0.947803	1232.44	0.0123797	0.0660008	0.846278	0.920594
IARS	ENSG00000196305	1564.37	0.0302288	0.0514442	0.394817	0.894061	1791.39	0.478877	0.0557263	1.87e-18	1.43e-16
PPIAP22	ENSG00000198618	1563.82	-0.0231875	0.0503372	0.507311	0.929245	1859.72	0.12843	0.0694605	0.0536921	0.150372
MOB1A	ENSG00000114978	1562.73	0.0142463	0.0499114	0.679294	0.966042	1445.3	-0.0992192	0.0633536	0.104684	0.247745
MPP1	ENSG00000130830	1562.73	0.0155946	0.0508175	0.647941	0.960895	1299.62	-0.0133417	0.248026	0.637126	0.795608
ANP32E	ENSG00000143401	1561.93	-0.0112545	0.052445	0.732125	0.96962	1679.69	0.3145	0.0626777	2.18e-07	3.37e-06
RPL39P3	ENSG00000235174	1552.2	-0.0525685	0.0597443	0.171741	0.783433	1618.75	-0.255729	0.0621213	2.06e-05	0.000198537
RSL1D1	ENSG00000171490	1550.7	-0.0165082	0.0487986	0.630086	0.956988	1667.81	0.216056	0.0573632	0.000104224	0.000825165
RSL24D1	ENSG00000137876	1548.86	-0.00910544	0.0475383	0.891291	0.992568	1515.15	-0.0640042	0.0646999	0.304593	0.517264
HLA-DRB1	ENSG00000196126	1543.31	-0.0445772	0.0578151	0.231351	0.827181	1560.4	-0.64602	0.0632503	2.33e-25	3.6e-23
HADHA	ENSG00000084754	1543.09	0.0140893	0.0501819	0.680986	0.966042	1702.55	0.0190676	0.0583122	0.73712	0.856729
SNX2	ENSG00000205302	1533.68	-0.084808	0.0652017	0.0497993	0.528603	1382.78	-0.27897	0.0701897	3.31e-05	0.000303573
RPL41P2	ENSG00000256338	1533.54	-0.0509584	0.0670071	0.17916	0.787879	1715.69	-0.319817	0.0730894	4.82e-06	5.48e-05
SELENOF	ENSG00000183291	1526.25	-0.00822526	0.0503984	0.842775	0.98468	1469.2	-0.0361069	0.0614307	0.549074	0.735164
COX5A	ENSG00000178741	1526.11	0.00251989	0.0495891	0.941972	0.996169	1765.07	-0.00721069	0.0543232	0.891317	0.94478
RPL3P4	ENSG00000232573	1518.87	-0.045671	0.0560644	0.223898	0.826255	1660.78	-0.148636	0.0584194	0.00869032	0.0359296
HNRNPM	ENSG00000099783	1518.43	-0.00961963	0.047536	0.777807	0.974975	1743.27	0.269071	0.0604421	4.38e-06	5.04e-05
AC010468.1	ENSG00000214784	1515.65	-0.0444263	0.0567204	0.233664	0.828418	1590.13	-0.277984	0.0659177	1.18e-05	0.000121767
TMEM59	ENSG00000116209	1515.15	-0.119874	0.0716289	0.0145106	0.286172	1484.5	-0.355035	0.0647927	1.42e-08	2.77e-07
RPS4Y1	ENSG00000129824	1512.29	-0.0142872	0.050394	0.675175	0.966042	1383.06	-0.00919345	0.247703	0.736443	0.8562
SPN	ENSG00000197471	1508.43	0.0310082	0.0596488	0.361947	0.885356	1621.2	0.0584821	0.0664236	0.361183	0.575694
RPS2P5	ENSG00000240342	1507.85	0.391282	0.0896257	6.72e-07	0.000166684	1334.19	0.247382	0.0886092	0.00279363	0.0138485
MEF2C	ENSG00000081189	1507.63	0.0294696	0.0512893	0.406154	0.899214	1243.77	-0.54907	0.0787548	5.36e-13	2.06e-11
PTPN6	ENSG00000111679	1496.73	-0.122068	0.0698847	0.0121611	0.262181	1521.57	-0.301721	0.0594204	1.68e-07	2.66e-06
C1orf43	ENSG00000143612	1493.97	-0.0109265	0.0489974	0.747625	0.972194	1559.56	-0.0666452	0.0586141	0.240387	0.442016
LAT2	ENSG00000086730	1488.1	0.0575986	0.0595435	0.142473	0.743899	1634.36	0.205277	0.0639223	0.000864807	0.00516508
FSCN1	ENSG00000075618	1482.71	0.0731881	0.0717808	0.0847886	0.647329	1557.94	-0.311019	0.0800192	4.06e-05	0.000361582
PSMA7	ENSG00000101182	1479.57	-0.000882005	0.0489403	0.978999	0.999085	1757.45	0.214319	0.0568801	0.000105293	0.000832491
IL7R	ENSG00000168685	1475.64	-0.307441	0.0786868	5.6e-06	0.000896822	1330.22	-1.9802	0.070863	6.27e-173	7.26e-169
PRKAR1A	ENSG00000108946	1473.33	0.0237967	0.0486507	0.495411	0.924546	1326.97	-0.319723	0.0734333	5.28e-06	5.96e-05
SHISA5	ENSG00000164054	1472.7	0.00959886	0.0536144	0.766869	0.973793	1516.56	-0.245429	0.0599032	2.33e-05	0.000222194
ATP1B3	ENSG00000069849	1471.57	-0.0362451	0.0547319	0.31627	0.868442	1614.34	0.193749	0.0671302	0.00264411	0.0132549
ARL6IP5	ENSG00000144746	1470.03	0.257864	0.0722279	2.45e-05	0.0029925	1247.3	-0.266617	0.0615493	7.5e-06	8.11e-05
LIMS1	ENSG00000169756	1466.38	0.033703	0.0527559	0.338477	0.873931	1183.39	-0.740342	0.0750111	6.39e-24	8.31e-22
CCT5	ENSG00000150753	1462.82	0.07208	0.0636282	0.0800026	0.634947	1810.89	0.499396	0.0591873	6.64e-18	4.74e-16
SERF2	ENSG00000140264	1458.63	-0.105541	0.0715475	0.0252086	0.387019	1656.99	-0.194524	0.0608346	0.000940989	0.00555428
PPP1CA	ENSG00000172531	1457.16	-0.0449552	0.0547362	0.235237	0.829765	1599.4	-0.0392581	0.0663454	0.53827	0.726585
IFI6	ENSG00000126709	1451.4	-0.00236649	0.0615938	0.928076	0.993222	1392.65	-0.46976	0.146462	0.000254798	0.00180274
HMGB1P5	ENSG00000132967	1450.52	-0.0816273	0.0659856	0.058224	0.567153	1663.15	0.351307	0.0593143	1.14e-09	2.72e-08
MN1	ENSG00000169184	1447.55	0.0199655	0.0499374	0.565926	0.94499	1340.36	-0.086577	0.0610121	0.142589	0.309947
PRKACB	ENSG00000142875	1446.65	-0.198488	0.0724663	0.000512801	0.0329617	1271.62	-0.652976	0.0682601	1.44e-22	1.8e-20
HSP90B1	ENSG00000166598	1445.96	0.0460645	0.0555906	0.220682	0.826227	1638.97	0.206133	0.0658328	0.00113422	0.00649609
P2RY8	ENSG00000182162	1442.9	0.0591942	0.0653461	0.137573	0.738521	1296.16	-0.00600838	0.247511	0.831059	0.911801
TM9SF2	ENSG00000125304	1439.6	-0.0264653	0.050747	0.54745	0.941601	1466.72	-0.0711034	0.0589385	0.213636	0.409275
AHCY	ENSG00000101444	1436.75	0.0296103	0.0536267	0.402746	0.897453	1762.72	0.169979	0.0576371	0.00238654	0.0122231
RPL10P16	ENSG00000178464	1429.55	-0.0268795	0.0532881	0.443197	0.906698	1569.16	-0.138253	0.0600796	0.0172176	0.0623181
RTN3	ENSG00000133318	1428.04	0.0158836	0.0483096	0.645215	0.960267	1537.58	0.0283203	0.0567692	0.609049	0.777316
SRSF2	ENSG00000161547	1427.27	0.244578	0.0839017	0.000236676	0.0182556	1615.57	0.877232	0.0774926	1.01e-30	2.5e-28
CSF2RB	ENSG00000100368	1423.71	0.0553087	0.061588	0.157222	0.765194	1553.52	-0.0760006	0.0653154	0.226784	0.426373
HSD17B4	ENSG00000133835	1419.56	0.0507412	0.0593164	0.186759	0.796036	1639.38	0.252801	0.0798823	0.000817515	0.00491826
PAFAH1B2	ENSG00000168092	1419.1	-0.0299235	0.054787	0.396861	0.895927	1373.21	0.0412889	0.0674819	0.525423	0.716936
AK2	ENSG00000004455	1416.83	0.0234296	0.0494461	0.503131	0.92744	1905.25	0.597687	0.0566974	9.22e-27	1.72e-24
RPL13P12	ENSG00000215030	1415.88	-0.0153799	0.0480594	0.653399	0.961704	1599.37	-0.197827	0.058304	0.000468972	0.00304792
RPN2	ENSG00000118705	1414.85	0.0131468	0.0483935	0.788378	0.975933	1719.34	0.179976	0.0622742	0.00277359	0.0137668
WASF2	ENSG00000158195	1404.72	0.00994332	0.0481484	0.771539	0.973847	1381.49	-0.201601	0.0594148	0.000449819	0.00293663
BCAT1	ENSG00000060982	1404.64	0.0347704	0.0565041	0.332905	0.869896	1263.94	-0.0965495	0.0676842	0.137379	0.302254
RPL26P19	ENSG00000226221	1402.62	-0.0519524	0.0638681	0.177471	0.786727	1599.43	-0.151039	0.0691508	0.0225071	0.0772369
RPL13AP5	ENSG00000236552	1400.63	-0.0556804	0.0612193	0.157921	0.765194	1524.32	-0.229614	0.0646333	0.000226352	0.00162231
SAT1	ENSG00000130066	1396.95	-0.113674	0.0769203	0.0212497	0.351228	1011.57	-0.0238237	0.249364	0.401575	0.613062
MRFAP1	ENSG00000179010	1395.74	-0.0309511	0.0511026	0.38374	0.89154	1410.71	-0.0192755	0.0579206	0.731738	0.852924
HDAC1	ENSG00000116478	1394.46	-0.0352439	0.0564819	0.327226	0.869665	1460.41	-0.235725	0.0596469	4.49e-05	0.0003952
AC034236.1	ENSG00000185641	1392.76	-0.0608761	0.0643091	0.129415	0.724898	1530.26	-0.23082	0.0675557	0.000371698	0.00248407
AC093591.1	ENSG00000244021	1391.08	-0.0446275	0.0573362	0.230892	0.827181	1501.42	-0.135008	0.0611182	0.022327	0.076778
DSTN	ENSG00000125868	1387.92	-0.0726218	0.066504	0.0827933	0.64265	1267.7	-0.204797	0.0708736	0.0024798	0.0126225
P4HB	ENSG00000185624	1387.75	0.0288242	0.0527342	0.396507	0.895819	1705.03	0.268707	0.0581018	1.92e-06	2.39e-05
2024-09-07	ENSG00000122545	1386.43	0.0358885	0.0537631	0.374052	0.890654	1295.57	0.0569658	0.0600415	0.328366	0.543055
STON2	ENSG00000140022	1386.05	0.174029	0.0823221	0.00301336	0.117449	1149.21	-0.27744	0.0646846	8.66e-06	9.2e-05
FERMT3	ENSG00000149781	1385.92	-0.0323671	0.0563318	0.348495	0.879213	1320.58	-0.427962	0.0691349	1.53e-10	4.1e-09
PYGL	ENSG00000100504	1385.66	0.525419	0.0695208	2.19e-15	5.71e-12	1926.94	1.04981	0.0565231	4.45e-78	1.29e-74
AC107032.1	ENSG00000243071	1384.45	-0.0413008	0.0586234	0.265561	0.845625	1473.92	-0.144509	0.0589072	0.0111732	0.0441701
MYL12A	ENSG00000101608	1378.85	-0.107587	0.073851	0.0242629	0.380496	1314.32	-0.508922	0.0633259	1.78e-16	1.01e-14
C11orf58	ENSG00000110696	1377.62	-0.0233746	0.0508765	0.498009	0.925864	1412.83	0.0114163	0.0592613	0.843368	0.918257
PSMA3	ENSG00000100567	1372.97	-0.0249786	0.0553719	0.461878	0.915198	1492.45	0.0734793	0.0644342	0.237524	0.439336
EGFL7	ENSG00000172889	1371.48	-0.0797996	0.0722181	0.0693234	0.601932	1188.43	-0.0171709	0.248429	0.546859	0.73339
IDI1	ENSG00000067064	1370.84	0.0521076	0.0605939	0.176928	0.786686	1242.71	0.0862324	0.0670363	0.180527	0.365251
HDAC2	ENSG00000196591	1370.22	0.0290152	0.0513013	0.417718	0.903338	1482.93	0.208676	0.0585276	0.000236708	0.00168817
SNRPE	ENSG00000182004	1368.9	-0.00350368	0.0640593	0.835208	0.983803	1465.37	0.128541	0.151285	0.292129	0.503629
HLA-C	ENSG00000204525	1368.45	-0.0223511	0.0531843	0.514827	0.931922	1440.94	-0.324941	0.0601263	2.57e-08	4.76e-07
TCP1	ENSG00000120438	1366.35	0.0313089	0.05229	0.384288	0.891868	1590.37	0.397095	0.0603245	1.38e-11	4.34e-10
DARS	ENSG00000115866	1364.27	0.0542864	0.0578458	0.160083	0.768573	1368.54	0.141961	0.0596537	0.0140639	0.0533024
DDB1	ENSG00000167986	1356.35	0.0183748	0.0543128	0.588862	0.95039	1552.71	0.135786	0.0611496	0.0218097	0.0754026
PLEK	ENSG00000115956	1353.36	0.111188	0.0716354	0.0202803	0.342823	1341.78	0.00578885	0.0658811	0.927999	0.964496
PSMB1	ENSG00000008018	1350.96	-0.0113188	0.0498952	0.735298	0.96962	1532.08	0.00646115	0.0595752	0.916232	0.958925
DDX3X	ENSG00000215301	1350.87	0.00289593	0.0513602	0.932387	0.994521	850.437	-0.00813352	0.247522	0.775701	0.877879
MX1	ENSG00000157601	1350.32	0.00805019	0.0550394	0.808612	0.980634	1152.02	-0.746732	0.0913145	3.16e-17	2e-15
FYB1	ENSG00000082074	1346.53	0.0316873	0.0532546	0.34172	0.877463	1125.86	-0.437742	0.066514	1.17e-11	3.72e-10
MDH2	ENSG00000146701	1343.78	-0.0305506	0.0521231	0.39042	0.892375	1575.52	0.178865	0.0601345	0.00213735	0.0111541
EIF3I	ENSG00000084623	1342.68	-0.0378213	0.0546561	0.29815	0.858614	1526.57	0.0100627	0.0590326	0.860973	0.927512
VDAC2	ENSG00000165637	1338.4	0.0155664	0.0493528	0.6509	0.961704	1458.88	0.131977	0.05863	0.0203307	0.0712899
EIF3K	ENSG00000178982	1337.38	-0.000563563	0.0493563	0.984988	0.999085	1573.68	-0.0494281	0.0609319	0.441461	0.647315
LRPPRC	ENSG00000138095	1337.16	-0.0198066	0.0504954	0.564832	0.94499	1485.82	0.180228	0.0637287	0.00336783	0.0161754
MCM5	ENSG00000100297	1336.2	0.0406293	0.0543829	0.272299	0.847662	1864.69	0.816844	0.0638191	1.72e-38	6.21e-36
ATP5F1E	ENSG00000124172	1333.06	-0.0969072	0.0777918	0.0393175	0.472961	1363.05	-0.287737	0.0626355	1.99e-06	2.47e-05
NEAT1	ENSG00000245532	1330.53	-0.0101476	0.0562464	0.749774	0.972684	968.61	-0.567332	0.0886063	2.43e-11	7.53e-10
TM4SF1	ENSG00000169908	1330.05	-0.602986	0.0783751	7.32e-16	2.54e-12	923.359	-1.56454	0.0878876	3.84e-72	8.89e-69
CMTM6	ENSG00000091317	1329.24	0.0352735	0.0535843	0.327873	0.869665	1181.9	-0.15406	0.0668348	0.0163629	0.0597668
PRDX6	ENSG00000117592	1324.77	-0.0120199	0.0486212	0.724119	0.96962	1472.16	0.174648	0.0625179	0.00381455	0.0179924
RPS2P46	ENSG00000189343	1323.49	0.321868	0.0800851	3.41e-06	0.000582826	1197.96	0.165962	0.13757	0.151797	0.323939
POLR1D	ENSG00000186184	1321.7	-0.030591	0.0531334	0.388663	0.892375	1275.25	-0.117288	0.0611822	0.0473887	0.137406
GLUL	ENSG00000135821	1318.12	0.0135694	0.0491168	0.788609	0.975933	1399.13	0.00126226	0.0591232	0.985741	0.992499
CCT2	ENSG00000166226	1317.4	0.0260622	0.0500088	0.458321	0.913358	1569.53	0.338671	0.0582057	2.25e-09	5.04e-08
EIF5	ENSG00000100664	1317.25	0.033835	0.0522056	0.347339	0.879179	1195.53	0.0691414	0.0646621	0.267524	0.475593
RBM39	ENSG00000131051	1317.01	-0.0817127	0.0691776	0.0606433	0.574594	1179.58	0.0245626	0.0668865	0.702213	0.835452
TOP2A	ENSG00000131747	1316.06	-0.0116473	0.0520093	0.723392	0.96962	1627.41	0.724081	0.0614837	6e-33	1.62e-30
PPP2R1A	ENSG00000105568	1304.16	-0.00446889	0.0489698	0.894475	0.99268	1405.28	-0.119444	0.0628326	0.0489207	0.140683
COTL1	ENSG00000103187	1303.06	0.355692	0.22422	0.00318384	0.12139	1396.46	0.423718	0.0858709	2.07e-07	3.21e-06
OGT	ENSG00000147162	1302.37	-0.0770931	0.0659958	0.0697221	0.603003	1032.34	-0.0109277	0.247756	0.705277	0.837377
GCA	ENSG00000115271	1301.97	-0.0078692	0.0490111	0.952304	0.997565	1190.65	-0.331231	0.0747109	3.48e-06	4.08e-05
APLP2	ENSG00000084234	1300.68	0.0311162	0.0523941	0.381862	0.890979	1575.59	-0.0917474	0.0575109	0.100608	0.240508
EIF5A	ENSG00000132507	1297.74	0.0827985	0.0712758	0.0602533	0.573508	1536.85	0.546718	0.0670931	6.68e-17	4.03e-15
VCP	ENSG00000165280	1289.52	-0.00425279	0.0493895	0.898419	0.99268	1444.35	0.0910076	0.0649322	0.146242	0.315399
PSMA4	ENSG00000041357	1284.05	-0.024125	0.0536611	0.490853	0.923317	1327.24	0.165227	0.063834	0.00724728	0.0308749
IDH2	ENSG00000182054	1278.66	0.059612	0.0606288	0.132297	0.72774	1510.38	0.434378	0.0641817	3.31e-12	1.14e-10
FLI1	ENSG00000151702	1277.68	0.0312937	0.0581791	0.368043	0.889866	1047.77	-0.438866	0.0716693	2.23e-10	5.84e-09
PAIP2	ENSG00000120727	1277.23	-0.0331049	0.0522976	0.374283	0.890654	1183.78	-0.127704	0.0629437	0.0355277	0.110576
PHACTR1	ENSG00000112137	1277.2	-0.44277	0.0716908	3.64e-11	3.16e-08	1145.14	-0.826564	0.0657866	3.41e-37	1.16e-34
TPM4	ENSG00000167460	1275.82	0.199142	0.0722083	0.00048479	0.0319501	1249.32	0.319702	0.0645418	2.94e-07	4.43e-06
KPNA2	ENSG00000182481	1275.67	-0.0129738	0.0492369	0.703714	0.96819	1638.51	0.490725	0.0679199	1.04e-13	4.53e-12
AC024293.1	ENSG00000244313	1273.72	-0.00382979	0.0497293	0.909118	0.99268	1428.44	-0.142584	0.0609111	0.0155117	0.0574185
MAPK1IP1L	ENSG00000168175	1271.82	0.00224233	0.0489505	0.948741	0.99706	1309.1	0.16195	0.0619397	0.00682547	0.0294794
TMED10	ENSG00000170348	1271.55	0.0116938	0.0501424	0.731534	0.96962	1316.89	0.00337724	0.0601288	0.946894	0.973816
VDAC3	ENSG00000078668	1271.07	-0.0166419	0.0507287	0.626204	0.956371	1376.39	0.0726034	0.0653616	0.249357	0.45341
TMED2	ENSG00000086598	1269.35	-0.011693	0.0504698	0.724665	0.96962	1412.96	0.174969	0.0648437	0.00507587	0.0229594
UBE2L6	ENSG00000156587	1269.14	-0.00198463	0.0491402	0.905662	0.99268	1277.33	-0.25042	0.0658903	7.98e-05	0.000653839
SF3B3	ENSG00000189091	1267.48	0.0246127	0.054567	0.480297	0.920287	1590.95	0.295384	0.0597044	3.42e-07	5.1e-06
SNRPD1	ENSG00000167088	1265.85	-0.0111808	0.0487766	0.742387	0.97153	1413.47	0.288254	0.0587709	4.37e-07	6.38e-06
SEC61A1	ENSG00000058262	1265.46	0.0284756	0.0517648	0.419932	0.903338	1487.69	0.191259	0.0688832	0.00374705	0.0177083
DPYSL2	ENSG00000092964	1265.16	-0.0255135	0.05059	0.466535	0.915758	1154.82	-0.498123	0.071204	5.34e-13	2.06e-11
PPIAP29	ENSG00000214975	1263.9	0.00396935	0.0506179	0.907943	0.99268	1497.15	0.0397673	0.0586451	0.489447	0.686128
SLC44A2	ENSG00000129353	1263.06	-0.0701471	0.0723013	0.0943261	0.664109	1102.77	-0.729437	0.0767563	2.3e-22	2.75e-20
RAB7A	ENSG00000075785	1262.53	0.00646559	0.0487121	0.864924	0.987524	1364.16	-0.0123133	0.0648548	0.843472	0.918283
ESYT1	ENSG00000139641	1261.94	0.0405471	0.0572243	0.273509	0.847662	1474.33	-0.215324	0.0667038	0.000778082	0.00472523
PEBP1	ENSG00000089220	1261.54	0.0314985	0.0537884	0.398383	0.896394	1497.26	0.309456	0.0613857	1.97e-07	3.07e-06
TFRC	ENSG00000072274	1260.34	0.246917	0.0720552	4.31e-05	0.00457696	1603.03	0.721137	0.0698472	6.52e-26	1.09e-23
DHX15	ENSG00000109606	1260.17	0.0753207	0.0665835	0.076483	0.628763	1383.85	0.388101	0.061667	9.61e-11	2.68e-09
SSR3	ENSG00000114850	1259.76	0.0132356	0.0545099	0.699348	0.967395	1332.21	-0.0203657	0.0595136	0.723906	0.848614
AC004057.1	ENSG00000196656	1258.69	-0.0405817	0.0571866	0.269243	0.847662	1451.93	-0.145791	0.0602398	0.0123987	0.0482891
BCLAF1	ENSG00000029363	1255.49	0.00636172	0.0511114	0.850756	0.985905	1231.65	0.220041	0.0697042	0.000979888	0.00575454
HSD17B11	ENSG00000198189	1254.09	0.0366347	0.0536054	0.314208	0.867729	1211.57	-0.0713031	0.0671488	0.269307	0.47759
GLO1	ENSG00000124767	1254.09	0.0105552	0.0500839	0.75682	0.973793	1319.11	0.236892	0.0667628	0.000222718	0.00160122
ARL8B	ENSG00000134108	1252.66	0.0425726	0.0566042	0.25132	0.836797	1202	0.0191439	0.0627491	0.753065	0.866215
STRAP	ENSG00000023734	1251.3	0.0107222	0.0489075	0.807517	0.980634	1372.34	0.131984	0.0702557	0.0495569	0.14188
OLA1	ENSG00000138430	1249.18	-0.00941769	0.0511935	0.776851	0.974856	1306.87	-0.00944332	0.064738	0.879339	0.938357
NCKAP1L	ENSG00000123338	1246.14	-0.0131881	0.0501077	0.697616	0.967395	1205.04	-0.279027	0.0642105	6.68e-06	7.31e-05
UQCRC1	ENSG00000010256	1246.13	-0.0269098	0.0525198	0.446063	0.906698	1495.26	0.082057	0.069832	0.220089	0.41797
ZYX	ENSG00000159840	1245.76	0.148442	0.104974	0.0128975	0.270224	1062.21	0.0369904	0.0809599	0.629705	0.790118
PARK7	ENSG00000116288	1243.5	-0.0106674	0.0511854	0.752423	0.973307	1521.56	0.168386	0.0603511	0.00394547	0.018557
HADHB	ENSG00000138029	1241.5	-0.015176	0.0492803	0.657862	0.963549	1255.58	-0.164808	0.0636331	0.00691717	0.0297865
BRK1	ENSG00000254999	1230.38	-0.0442413	0.0561994	0.239154	0.833157	1315.56	-0.102323	0.0657336	0.105782	0.249221
ATF4	ENSG00000128272	1229.83	-0.0105295	0.0497676	0.755318	0.973793	1285.08	-0.0618574	0.0605123	0.291296	0.502722
JAK3	ENSG00000105639	1229	-0.0186997	0.0521358	0.58098	0.948829	1209.52	-0.16434	0.0648587	0.0085027	0.0353011
RAB11A	ENSG00000103769	1228.9	0.0178418	0.0495012	0.605816	0.952349	1096.01	-0.135891	0.0714653	0.0461886	0.13494
RPS23P8	ENSG00000230629	1228.66	-0.0283426	0.0570569	0.41512	0.902385	1103.12	-0.0125755	0.247914	0.660654	0.808879
SLC38A1	ENSG00000111371	1227.69	0.146702	0.0850824	0.00872733	0.219394	1193.59	0.0593204	0.0624656	0.326644	0.54128
EEF1A1P19	ENSG00000249855	1227.29	-0.0191347	0.0544376	0.571416	0.9465	1329.76	-0.304166	0.0706609	7.1e-06	7.72e-05
EIF2A	ENSG00000144895	1226.09	-0.0464625	0.0569014	0.213518	0.823906	1115.49	-0.106977	0.0669558	0.0956833	0.231799
LDHB	ENSG00000111716	1225.71	0.0215269	0.0511141	0.534855	0.93774	1260.94	0.226543	0.065601	0.000331121	0.00226253
ITGB1	ENSG00000150093	1225.15	0.0489153	0.0587539	0.20305	0.813289	1180.6	0.128908	0.0695058	0.0528434	0.148678
MALAT1	ENSG00000251562	1222.11	-0.213063	0.10123	0.00221956	0.0967076	1102.11	-0.574993	0.0889694	1.62e-11	5.09e-10
MRPS27	ENSG00000113048	1219.09	-0.0176431	0.0508064	0.606338	0.952591	1349.2	0.026533	0.0658316	0.676581	0.819766
UQCRB	ENSG00000156467	1218.91	-0.0155197	0.0544161	0.641276	0.95942	1104.84	-0.262724	0.0706546	0.000101993	0.000810276
PIP4K2A	ENSG00000150867	1216.76	-0.0801685	0.0755326	0.0675967	0.595644	1014.48	-0.334921	0.0686351	3.98e-07	5.87e-06
UQCRC2	ENSG00000140740	1210.82	-0.0276261	0.051171	0.451177	0.907847	1358.14	-0.0483865	0.063161	0.427291	0.635788
CCND3	ENSG00000112576	1210.67	0.313922	0.0719296	7.94e-07	0.000192389	1269.41	0.349467	0.0660318	4.27e-08	7.62e-07
ARL6IP1	ENSG00000170540	1208.75	-0.0645231	0.0671254	0.113697	0.698476	1314.48	0.0829146	0.0616435	0.164717	0.343319
ELMO1	ENSG00000155849	1205.65	-0.183989	0.0818446	0.00203931	0.0919279	1044.26	-0.64721	0.0778701	1.28e-17	8.69e-16
GSN	ENSG00000148180	1202.3	-0.0852439	0.0705021	0.054317	0.550198	1098.55	-0.936922	0.0683307	8.08e-44	4.25e-41
BZW2	ENSG00000136261	1199.16	-0.00410409	0.0487028	0.902896	0.99268	1203.09	-0.0779965	0.061636	0.1908	0.379429
ANPEP	ENSG00000166825	1198.8	0.043665	0.0611617	0.239612	0.833638	1308.27	-0.105918	0.0678249	0.103924	0.246399
ITGA4	ENSG00000115232	1196.77	0.0670116	0.067756	0.104976	0.683157	1248.9	0.208033	0.0646868	0.000840566	0.00504383
MFSD1	ENSG00000118855	1196.45	0.00440484	0.0491456	0.896979	0.99268	1218.95	0.0333301	0.0601219	0.568211	0.748923
MCM3	ENSG00000112118	1196.12	0.0377289	0.0567309	0.29948	0.860011	1689.36	0.874072	0.0698685	6.51e-37	2.15e-34
HDLBP	ENSG00000115677	1194.01	0.0110616	0.0523898	0.711958	0.96962	1256.86	0.180145	0.0655265	0.00425417	0.0197838
G3BP1	ENSG00000145907	1190.24	0.0310406	0.0526011	0.385421	0.892375	1394.79	0.389315	0.0633613	2.39e-10	6.24e-09
TUBB4B	ENSG00000188229	1190.15	-0.0106451	0.0503534	0.753995	0.97369	1358.22	0.0026099	0.247445	0.945915	0.973196
ITM2C	ENSG00000135916	1189.42	0.34959	0.0986735	2.07e-05	0.00266078	1258.8	0.231095	0.0794403	0.00210477	0.0110139
ASAH1	ENSG00000104763	1187.89	-0.0198848	0.0498548	0.565173	0.94499	1052.89	-0.497443	0.0700558	2.47e-13	1.01e-11
MYO1G	ENSG00000136286	1185.85	-0.0191749	0.0526264	0.568493	0.945827	1130.59	-0.465139	0.0677741	1.5e-12	5.41e-11
MMADHC	ENSG00000168288	1184.63	-0.0577843	0.061771	0.145427	0.747568	1100.08	-0.354963	0.071032	1.97e-07	3.07e-06
SERINC3	ENSG00000132824	1183.49	0.00194209	0.048514	0.954796	0.997836	1118.56	-0.392394	0.0688141	3.47e-09	7.47e-08
ZEB2	ENSG00000169554	1181.14	0.163977	0.0785044	0.00353417	0.127231	1149.43	0.0349367	0.0666572	0.585913	0.76282
SNRPB	ENSG00000125835	1179.32	-0.0101032	0.0517933	0.767265	0.973793	1494.46	0.386278	0.0637508	4.2e-10	1.06e-08
SSR2	ENSG00000163479	1178.83	-0.00303139	0.0505305	0.924371	0.992726	1300.57	-0.114631	0.0603724	0.0498416	0.142413
LITAF	ENSG00000189067	1177.75	0.150468	0.0790325	0.00598703	0.180182	1369.71	0.405895	0.0597388	3.18e-12	1.09e-10
SND1	ENSG00000197157	1177.6	0.0436237	0.057917	0.242526	0.83408	1337.52	-0.0339867	0.0661265	0.593276	0.767177
MDH1	ENSG00000014641	1175.68	-0.0322219	0.0529532	0.366936	0.889341	1302.67	0.0316345	0.0620224	0.598726	0.770284
WDR1	ENSG00000071127	1175.43	0.0735487	0.0656819	0.0803493	0.634947	1270.81	-0.096006	0.0648614	0.124587	0.281
FAR2	ENSG00000064763	1173.77	-0.0340097	0.0529847	0.325579	0.869665	1053.39	-0.444531	0.072346	1.91e-10	5.07e-09
RPL36AL	ENSG00000165502	1173.46	-0.0528658	0.0642995	0.171609	0.783433	1234.96	-0.021409	0.0647027	0.731243	0.852809
CAPN1	ENSG00000014216	1173.15	-0.0357237	0.0554986	0.335398	0.872449	1219.07	-0.3296	0.0652632	1.69e-07	2.67e-06
HNRNPH2	ENSG00000126945	1171.68	-0.0202476	0.0517595	0.55843	0.944501	907.249	-0.00710156	0.24748	0.801181	0.893503
PPIP5K2	ENSG00000145725	1168.49	-0.00759828	0.0527769	0.818501	0.982468	992.625	-0.39518	0.0828725	5.28e-07	7.54e-06
AHNAK	ENSG00000124942	1162.59	-0.202977	0.0806979	0.000911911	0.0521743	1183.7	-0.733397	0.0705885	3.25e-26	5.79e-24
PCNP	ENSG00000081154	1162.58	0.025181	0.0533963	0.470848	0.91771	1127.05	0.0576938	0.0771949	0.431934	0.639095
CCNI	ENSG00000118816	1162.48	0.40552	0.0941218	8.57e-07	0.000202734	1028.65	0.0559519	0.138553	0.628714	0.789292
CPSF6	ENSG00000111605	1161.63	-0.0169922	0.0499094	0.62154	0.954429	1193.26	0.127852	0.0663333	0.0450108	0.132324
TBL1XR1	ENSG00000177565	1161.12	-0.178586	0.0880043	0.00343809	0.126953	1155.6	-0.283591	0.0676225	1.28e-05	0.00013003
VPS35	ENSG00000069329	1160.22	-0.0244634	0.0532422	0.497784	0.925642	1283.18	0.124075	0.0639512	0.0443655	0.131137
PTK2B	ENSG00000120899	1158.99	-0.0102805	0.0506141	0.759162	0.973793	1243.74	-0.428667	0.0668774	3.75e-11	1.13e-09
SNRNP200	ENSG00000144028	1158.66	0.0181104	0.0516823	0.595383	0.950761	1305.92	0.097779	0.0668936	0.128187	0.286941
MTPN	ENSG00000105887	1156.62	0.00764577	0.0522116	0.803334	0.980388	1070.19	-0.160825	0.0726727	0.0201623	0.0707852
MED28	ENSG00000118579	1156.52	-0.047346	0.061292	0.210962	0.820908	1193.39	-0.153536	0.068021	0.0185835	0.0662376
AP2M1	ENSG00000161203	1155.92	-0.0109917	0.0499354	0.746401	0.972194	1227.1	-0.10475	0.0679265	0.108268	0.253531
CDC42SE2	ENSG00000158985	1155.36	0.0310257	0.0551619	0.382593	0.890979	1081.22	-0.0902294	0.0641416	0.143975	0.311963
BTK	ENSG00000010671	1154.75	0.436315	0.0742381	2.28e-10	1.69e-07	1112.28	0.000437407	0.247368	0.994158	0.996396
CNOT8	ENSG00000155508	1151.84	0.0759565	0.0654454	0.0732153	0.61732	1028.23	-0.178163	0.0700586	0.00776652	0.0327019
CS	ENSG00000062485	1151.21	0.10936	0.0749447	0.0236612	0.374825	1282.2	0.234289	0.0677476	0.000314786	0.0021624
UCP2	ENSG00000175567	1148.23	-0.0236114	0.053196	0.514408	0.931922	1166.17	-0.317384	0.0783171	1.97e-05	0.000192158
GNAI3	ENSG00000065135	1147.61	-0.0109455	0.0517809	0.746292	0.972194	1064.16	-0.105652	0.073642	0.13209	0.293681
EIF4E	ENSG00000151247	1145.6	0.0050416	0.052637	0.880285	0.99129	1208.15	0.187102	0.0773849	0.0104563	0.0418794
KIT	ENSG00000157404	1139.26	-0.0137156	0.0507439	0.682954	0.966042	1225.19	-0.172664	0.0752546	0.0156389	0.0577478
PPP3CA	ENSG00000138814	1138.98	-0.0170509	0.0549381	0.609199	0.953252	951.405	-0.158458	0.072481	0.0218528	0.0755064
KLHDC3	ENSG00000124702	1137.91	-0.017593	0.0506527	0.609563	0.953252	1241.92	0.0175017	0.0663709	0.78493	0.88338
UQCRFS1	ENSG00000169021	1137.63	-0.043411	0.0553382	0.241483	0.833949	1265.75	0.141018	0.0705253	0.0365273	0.112898
SRRM2	ENSG00000167978	1136.82	0.0142613	0.0531578	0.670165	0.965853	1306.38	0.239336	0.0709108	0.000415947	0.00274805
RPSAP15	ENSG00000237506	1136.7	-0.0675102	0.0654869	0.100908	0.67703	1070.19	-0.0110674	0.247775	0.698487	0.833312
TRIM22	ENSG00000132274	1131.82	-0.0392663	0.0577496	0.282141	0.850629	969.548	-0.498953	0.0757528	8.53e-12	2.76e-10
SSB	ENSG00000138385	1131.72	-0.0269503	0.0563907	0.435902	0.906493	1008.37	0.0371033	0.0815388	0.628712	0.789292
ELMSAN1	ENSG00000156030	1131.66	-0.0592177	0.0665325	0.139345	0.740886	912.081	-0.361905	0.0779315	1.12e-06	1.48e-05
MTATP6P1	ENSG00000248527	1131.45	0.0296657	0.052856	0.402481	0.897453	1160.17	0.20673	0.0856826	0.0100015	0.0403934
OXA1L	ENSG00000155463	1130.83	-0.0122438	0.0501324	0.719169	0.96962	1197.15	-0.072638	0.0645741	0.243392	0.445839
H2AFY	ENSG00000113648	1128.95	-0.0254496	0.0544872	0.455342	0.910274	1101.56	-0.0811134	0.0696546	0.223841	0.422467
RPN1	ENSG00000163902	1126.2	-0.0102644	0.0493165	0.762475	0.973793	1432.5	0.169656	0.0644151	0.00627511	0.0274092
GNG11	ENSG00000127920	1125.5	-0.0095949	0.0563329	0.764689	0.973793	798.478	-0.997966	0.0959202	1.83e-26	3.37e-24
CORO1C	ENSG00000110880	1123.6	-0.0454239	0.0560628	0.22389	0.826255	1044.39	-0.326578	0.0659651	2.89e-07	4.37e-06
DHX9	ENSG00000135829	1122.55	0.0240242	0.0553208	0.4689	0.916524	1288.75	0.359158	0.0631185	4.38e-09	9.33e-08
EIF3A	ENSG00000107581	1122.54	0.0896726	0.0696806	0.0449945	0.502712	1221.98	0.243181	0.0673661	0.00017248	0.00128276
DENR	ENSG00000139726	1121.69	-0.0601442	0.0655994	0.131295	0.724898	996.155	-0.13083	0.068186	0.0452778	0.132964
CLNS1A	ENSG00000074201	1120.94	0.0274503	0.052147	0.437854	0.906493	1186.36	0.17685	0.0619546	0.00312213	0.0152355
NDUFS2	ENSG00000158864	1120.75	-0.0331448	0.0560211	0.347643	0.879213	1153.15	-0.198083	0.0679591	0.00237091	0.0121619
SRSF7	ENSG00000115875	1117.88	0.0750923	0.0672922	0.0749354	0.624592	1352.58	0.573655	0.0616741	2.23e-21	2.43e-19
CTSB	ENSG00000164733	1117.06	-0.0119704	0.0507523	0.715119	0.96962	1247.89	-0.197661	0.0623432	0.00102084	0.00596476
TAF7	ENSG00000178913	1116.89	-0.0343141	0.0546823	0.340313	0.875441	978.551	-0.240894	0.0698491	0.00031265	0.00215028
ETS2	ENSG00000157557	1112.88	-0.244902	0.0820793	0.000184084	0.0153349	1096.45	-0.599938	0.0679943	1.68e-19	1.49e-17
TMEM30A	ENSG00000112697	1112.87	-0.0326276	0.0550339	0.360701	0.885046	1040.84	-0.275629	0.0717478	5.77e-05	0.000492723
TCEA1	ENSG00000187735	1111.17	-0.000677928	0.0492676	0.983374	0.999085	1114.47	0.211658	0.0735591	0.00253722	0.0128527
HNRNPU	ENSG00000153187	1110.59	0.258375	0.0778256	5.88e-05	0.00582729	1076.67	0.624355	0.0751573	1.43e-17	9.59e-16
METAP2	ENSG00000111142	1109.52	0.0243849	0.0532132	0.483899	0.920287	1096.94	0.068682	0.0669465	0.286392	0.497373
NRIP1	ENSG00000180530	1108.45	-0.0463909	0.0600788	0.227039	0.826884	958.582	-0.336395	0.0715306	9.34e-07	1.27e-05
NPIPB5	ENSG00000243716	1107.87	0.0218997	0.057187	0.504352	0.927886	1154.71	0.112094	0.0740109	0.11217	0.259933
DLD	ENSG00000091140	1107.84	-0.033516	0.0560317	0.346473	0.879118	1048.62	-0.151797	0.0645372	0.0144554	0.0544487
MT-ND6	ENSG00000198695	1105.61	0.0261603	0.0720281	0.164678	0.773124	809.375	-0.00239416	0.247307	0.922152	0.961961
SNRPD2	ENSG00000125743	1105.59	-0.00228206	0.0493455	0.945494	0.996453	1397.11	0.157889	0.0649323	0.0115621	0.0454128
SNU13	ENSG00000100138	1105.1	0.00485878	0.0510105	0.880805	0.991336	1389.86	0.349703	0.0703594	2.38e-07	3.64e-06
RGS10	ENSG00000148908	1104.33	-0.235211	0.0762265	0.000143135	0.0125249	1034.12	-0.679017	0.0681526	2.83e-24	3.99e-22
CDK6	ENSG00000105810	1103.99	0.356024	0.0970767	1.29e-05	0.00174245	1064.63	0.33221	0.0851643	3.56e-05	0.000324332
CASP2	ENSG00000106144	1103.95	-0.0090366	0.0494008	0.789684	0.976485	1223.67	0.0519623	0.0659177	0.412761	0.623264
DKC1	ENSG00000130826	1103.47	0.0422966	0.0600729	0.257528	0.839199	1098.48	0.000356513	0.247363	0.988666	0.993636
PTBP1	ENSG00000011304	1099.52	0.0595292	0.100395	0.0402594	0.479658	1269.84	0.587241	0.0832496	2.75e-13	1.11e-11
CD99	ENSG00000002586	1098.71	-0.014841	0.0512537	0.658858	0.963549	986.927	-0.0101277	0.247686	0.721839	0.847823
ETFA	ENSG00000140374	1098.07	-0.0578463	0.0650564	0.141063	0.743186	1142.6	0.00851768	0.0663014	0.893511	0.94572
RPL21P39	ENSG00000239797	1097.93	-0.0571834	0.063314	0.14662	0.747568	1188.06	-0.150184	0.0652599	0.0167752	0.0609456
TMX1	ENSG00000139921	1095.7	0.0259569	0.0564778	0.459776	0.914196	1170.03	0.236838	0.0755581	0.000971823	0.00571879
TSPAN3	ENSG00000140391	1095.31	-0.017431	0.050911	0.612978	0.953252	1142.38	0.183038	0.066375	0.00410771	0.0191953
ACP1	ENSG00000143727	1089.15	0.00155015	0.0505162	0.961114	0.998384	1167.47	0.120007	0.061812	0.0446298	0.131649
RPS7P1	ENSG00000263266	1087.11	0.0123067	0.0502177	0.628287	0.956988	1228.11	-0.0978408	0.0627829	0.106654	0.250562
N4BP2L2	ENSG00000244754	1085.1	0.00408344	0.0536257	0.90458	0.99268	983.054	0.0467215	0.070915	0.489012	0.686099
CIRBP	ENSG00000099622	1084	0.0271983	0.0517996	0.440047	0.906493	1103.15	-0.0957289	0.0653637	0.127537	0.285983
ADAR	ENSG00000160710	1083.73	0.0545688	0.0605646	0.159325	0.767367	1062.91	0.0380934	0.0674618	0.557563	0.740364
PPM1F	ENSG00000100034	1083.28	-0.0471481	0.0610397	0.213766	0.823906	1096.7	-0.306845	0.0671046	2.05e-06	2.52e-05
FUBP1	ENSG00000162613	1082.94	-0.0384176	0.0552522	0.27718	0.849821	1156.27	0.194401	0.0662528	0.00227317	0.0117569
TARDBP	ENSG00000120948	1082.03	-0.015331	0.0528928	0.648842	0.960983	1137.92	0.221681	0.0726678	0.0013816	0.00769216
RPL10P9	ENSG00000233913	1080.59	-0.0405868	0.0551327	0.269017	0.847662	1121.8	-0.118182	0.0632899	0.0530139	0.148977
IFITM1	ENSG00000185885	1079.66	-0.00485398	0.0496675	0.885066	0.991657	1060.71	-0.286304	0.0795433	0.00014368	0.00108984
RPL7P23	ENSG00000244363	1076.23	-0.0619675	0.0683494	0.122673	0.710037	1109.41	-0.173712	0.0685357	0.00803579	0.0337008
CDCA7	ENSG00000144354	1074.23	0.0254261	0.0537152	0.468739	0.916524	1301.67	0.680531	0.0679161	1.62e-24	2.32e-22
ESD	ENSG00000139684	1072.2	-0.0187724	0.0516175	0.582047	0.948829	1098.75	-0.00808488	0.0649149	0.897104	0.947703
PTDSS1	ENSG00000156471	1070.85	0.298841	0.103933	0.000214003	0.0174095	1196.63	0.420391	0.0804522	4.5e-08	7.97e-07
DDX6	ENSG00000110367	1070.52	-0.0811452	0.0682646	0.0624667	0.578679	1141.22	0.107515	0.0649403	0.0858502	0.214163
CLTC	ENSG00000141367	1067.91	-0.0039976	0.0498372	0.904871	0.99268	1159.88	-0.174909	0.06596	0.00580488	0.0257241
CYTL1	ENSG00000170891	1067.65	-0.0343891	0.0542628	0.356894	0.884211	1076.29	-0.290322	0.0693346	1.28e-05	0.000130074
PRPF8	ENSG00000174231	1066.28	-0.0292609	0.0535656	0.409419	0.900294	1286.21	0.149233	0.0660844	0.0188103	0.0668906
SLC40A1	ENSG00000138449	1066.21	-0.143832	0.111445	0.0155388	0.296145	1149.32	-0.976372	0.073323	1.52e-41	7.35e-39
BTF3L4	ENSG00000134717	1063.62	-0.0173742	0.0511488	0.614429	0.953325	959.039	-0.263452	0.0708851	0.000101672	0.000808281
MTND1P23	ENSG00000225972	1061.58	0.0605225	0.0751262	0.125692	0.71608	915.666	0.0975521	0.0814972	0.204984	0.397722
DR1	ENSG00000117505	1060.32	0.00348672	0.0494972	0.91836	0.992726	1050.2	0.0166207	0.0680002	0.799899	0.892586
MPO	ENSG00000005381	1059.45	0.0211119	0.0527354	0.542158	0.939505	1394.63	0.129844	0.0676008	0.0452825	0.132964
GPX4	ENSG00000167468	1056.42	-0.0815104	0.0787939	0.0665809	0.590857	1215.05	0.0223151	0.0628431	0.714141	0.842535
AC026403.1	ENSG00000229119	1056.36	-0.0126054	0.0522638	0.707801	0.968679	1167.6	-0.183901	0.0654493	0.00348979	0.0166781
BST2	ENSG00000130303	1056.24	-0.0304421	0.0562058	0.385428	0.892375	1028.7	-0.389957	0.0753886	6.6e-08	1.12e-06
OAS2	ENSG00000111335	1052.6	0.0128782	0.0566035	0.693452	0.967395	868.97	-0.586104	0.0982159	3.59e-10	9.16e-09
PPP1CC	ENSG00000186298	1052.33	0.286514	0.086526	5.5e-05	0.00551122	881.096	0.570814	0.0865134	6.75e-12	2.2e-10
NCF4	ENSG00000100365	1052.27	-0.0113428	0.0507596	0.737667	0.96962	1064.4	-0.138416	0.0649365	0.0265525	0.0879889
FAM49B	ENSG00000153310	1050.62	0.104155	0.0771524	0.0303759	0.42514	1036.58	0.194274	0.0682566	0.00299993	0.0147261
GTF3A	ENSG00000122034	1050.33	-0.0218186	0.0534674	0.522431	0.935434	1223.59	0.290632	0.0654395	4.1e-06	4.75e-05
CYCS	ENSG00000172115	1046.58	0.00307162	0.0541167	0.925799	0.992838	1282.57	0.655382	0.0681534	8.86e-23	1.11e-20
COMT	ENSG00000093010	1043.51	-0.0451032	0.0572578	0.22751	0.826884	1214.49	-0.0284895	0.0633456	0.641291	0.797822
RAB10	ENSG00000084733	1041.66	0.0223405	0.0567162	0.495805	0.924905	1135.79	-0.072371	0.066397	0.256189	0.461684
ENG	ENSG00000106991	1041.42	-0.163329	0.0934388	0.00643441	0.186546	1046.75	-0.841948	0.0698925	1.94e-34	5.92e-32
HSPA4	ENSG00000170606	1040.91	0.00464117	0.049939	0.891142	0.992568	1093.67	0.145222	0.067542	0.0251558	0.0843262
PTTG1IP	ENSG00000183255	1038.3	-0.0244798	0.053213	0.465909	0.915508	1130.04	-0.194349	0.0638833	0.00159373	0.00867299
PDCD6IP	ENSG00000170248	1035.59	0.028318	0.0535868	0.424776	0.904354	1071.92	-0.106711	0.0699852	0.110838	0.257518
ZFAND6	ENSG00000086666	1034.38	0.0337879	0.0567938	0.348411	0.879213	919.811	-0.085133	0.0740456	0.227318	0.426661
IFI44L	ENSG00000137959	1033.92	0.00364216	0.0637892	0.867462	0.987524	658.755	-0.941033	0.222951	1.75e-06	2.2e-05
PDCD4	ENSG00000150593	1032.11	-0.0199426	0.0532073	0.557758	0.944501	903.091	-0.438657	0.0743123	8.75e-10	2.12e-08
BUB3	ENSG00000154473	1031.63	0.032558	0.0536222	0.363176	0.887111	1169.39	0.339749	0.0674495	1.74e-07	2.74e-06
PCMT1	ENSG00000120265	1031.4	0.0197534	0.0517562	0.570008	0.9462	1064.83	-0.000112789	0.0720491	0.998063	0.998839
RNPS1	ENSG00000205937	1030.99	0.0147894	0.0526927	0.659114	0.963549	1239.84	0.414404	0.0634428	1.79e-11	5.61e-10
2024-03-07	ENSG00000136536	1030.02	0.00900708	0.0505934	0.791565	0.977481	826.689	-0.213623	0.0781025	0.00385242	0.0181562
HLA-DMA	ENSG00000204257	1028.94	-0.0732874	0.0718366	0.0839248	0.644828	971.423	-0.733133	0.0737311	3.09e-24	4.26e-22
COPA	ENSG00000122218	1028.65	-0.034749	0.0546259	0.332722	0.869854	1096.59	-0.155835	0.0658411	0.0138317	0.0525965
RPL4P4	ENSG00000229638	1028.26	-0.0387201	0.056002	0.285706	0.851171	1101.01	-0.110633	0.0661038	0.0812526	0.205036
EIF3G	ENSG00000130811	1027.5	-0.0422474	0.0564541	0.252999	0.837408	1113.99	-0.136081	0.0641751	0.0278095	0.0910851
FBXO7	ENSG00000100225	1026.91	-0.000711313	0.0501297	0.982125	0.999085	1070.86	-0.108557	0.0647948	0.0814781	0.20547
TSC22D1	ENSG00000102804	1025.45	0.343173	0.0807633	1.24e-06	0.000262743	938.75	-0.459997	0.0745854	1.54e-10	4.13e-09
PPM1G	ENSG00000115241	1025.07	0.0391636	0.0581969	0.283295	0.850629	1279.46	0.426053	0.0675326	7.33e-11	2.08e-09
CHCHD7	ENSG00000170791	1024.05	0.0330948	0.0546164	0.356606	0.884128	920.514	0.164094	0.0711649	0.0158325	0.0582892
STOM	ENSG00000148175	1023.55	-0.0362003	0.0576334	0.313281	0.867729	1060.91	-0.156955	0.0706404	0.0199357	0.0701597
TMPO	ENSG00000120802	1023.01	0.34079	0.0840868	2.86e-06	0.000531414	1145.87	0.772262	0.0665995	4.65e-32	1.2e-29
RHOG	ENSG00000177105	1021.16	0.0097275	0.051333	0.747612	0.972194	1035.31	-0.176157	0.0698448	0.00831314	0.0346755
TMEM230	ENSG00000089063	1020.55	0.0007403	0.0494563	0.983116	0.999085	1046.87	0.165292	0.0662879	0.00947594	0.0386324
SMYD3	ENSG00000185420	1018.57	0.0524751	0.0608831	0.175073	0.785963	1046.25	-0.0436218	0.0689775	0.50949	0.703573
TSN	ENSG00000211460	1018.56	0.000905503	0.0493429	0.979239	0.999085	1058.95	0.0620506	0.0748573	0.384883	0.597924
DOCK2	ENSG00000134516	1017.73	0.0158274	0.0524437	0.639424	0.95942	1070.53	0.0287922	0.0714609	0.674636	0.818545
NAA50	ENSG00000121579	1016.57	0.0741615	0.0743181	0.0839358	0.644828	1071.72	0.281546	0.0712298	3.68e-05	0.000332914
TFPI	ENSG00000003436	1016.47	0.557636	0.0823766	6.78e-13	1.18e-09	691.75	-0.530747	0.0907723	8.66e-10	2.11e-08
FYTTD1	ENSG00000122068	1013.03	-0.00607144	0.0512464	0.855915	0.987036	960.135	-0.088969	0.0676904	0.170985	0.351412
ERGIC3	ENSG00000125991	1007.88	0.0148208	0.0520754	0.655482	0.96202	1100.24	-0.113011	0.0645218	0.0691585	0.181489
ATP6V1B2	ENSG00000147416	1004.51	0.208709	0.0810538	0.000747582	0.0444832	987.839	-0.021462	0.0688283	0.744952	0.861232
AC116533.1	ENSG00000244398	1001.22	-0.00435786	0.051566	0.891814	0.99261	1097.13	-0.212231	0.0725139	0.00211722	0.011069
BCAP31	ENSG00000185825	996.903	-0.0352885	0.0564356	0.32342	0.868837	942.89	-0.0062094	0.247448	0.820224	0.905803
STMP1	ENSG00000243317	996.567	-0.0557902	0.0661638	0.155142	0.761309	975.094	-0.0441166	0.0707908	0.514878	0.707419
CNPY3	ENSG00000137161	994.316	-0.0296969	0.0534601	0.42378	0.904354	1125.81	0.109576	0.0650726	0.0805526	0.203625
POLR2A	ENSG00000181222	993.446	0.00373814	0.0511372	0.907553	0.99268	1210.17	0.132548	0.0763462	0.0676327	0.178433
MYC	ENSG00000136997	992.665	0.522799	0.0832039	1.78e-11	1.68e-08	1465.89	1.0218	0.0722669	1.81e-46	1.17e-43
PROS1	ENSG00000184500	992.471	-0.00651587	0.0531194	0.830825	0.983006	944.025	-0.243496	0.0823276	0.00168672	0.00908929
BSG	ENSG00000172270	991.688	0.0120569	0.0523687	0.719185	0.96962	1202.81	0.128178	0.0643359	0.0386967	0.118339
SOD1	ENSG00000142168	991.346	-0.0332539	0.0606586	0.33866	0.874001	1180.73	0.231122	0.0711503	0.00067573	0.00417385
DDX1	ENSG00000079785	991.345	0.225866	0.0805464	0.000360299	0.0253499	1048.33	0.338147	0.0829292	1.65e-05	0.000164449
ARID5B	ENSG00000150347	991.183	-0.208249	0.0892903	0.00137718	0.0692784	798.623	-0.702966	0.0938515	8.35e-15	4.12e-13
PSMB8	ENSG00000204264	991.138	0.0523681	0.0658065	0.175532	0.785963	1146.5	0.135199	0.0649021	0.0305835	0.0982798
SLC20A1	ENSG00000144136	990.381	0.0357469	0.0546794	0.322996	0.868837	1082.49	-0.0441234	0.0671333	0.494275	0.690454
MCM4	ENSG00000104738	990.37	0.186431	0.0887949	0.00276947	0.110917	1438.56	1.0953	0.0622536	2.28e-70	3.77e-67
LSP1	ENSG00000130592	986.016	-0.055164	0.0628237	0.157496	0.765194	932.14	-0.532282	0.0751419	2.5e-13	1.01e-11
FKBP4	ENSG00000004478	985.504	0.0190063	0.0516325	0.509688	0.930908	1187.1	0.402362	0.0725926	8.41e-09	1.72e-07
TGOLN2	ENSG00000152291	984.142	0.0466861	0.0592347	0.218608	0.824576	1046.36	0.144205	0.0663295	0.0237315	0.0806022
DNAJC8	ENSG00000126698	983.156	-0.0217946	0.0533713	0.524959	0.936036	1100.07	0.156234	0.0668414	0.0149735	0.055837
ELF1	ENSG00000120690	983.118	0.0864424	0.0775713	0.0559248	0.55941	923.7	-0.0854735	0.0735625	0.223062	0.421721
ACLY	ENSG00000131473	982.773	0.0264832	0.0558909	0.432692	0.906493	1118.12	0.395851	0.0765857	6.9e-08	1.17e-06
RPSAP12	ENSG00000240087	982.358	-0.0602723	0.0635449	0.130777	0.724898	1179.47	-0.231518	0.0747583	0.00111572	0.00640917
SSBP1	ENSG00000106028	981.75	-0.0012167	0.0530977	0.997706	0.999435	1114.57	0.253271	0.0701244	0.000162313	0.00121289
IST1	ENSG00000182149	981.182	-0.0325938	0.0545178	0.375956	0.890654	1042.25	-0.117023	0.0699709	0.0803391	0.203262
TAOK3	ENSG00000135090	980.952	0.0226365	0.057296	0.497693	0.925642	986.298	-0.0866057	0.070108	0.196851	0.387641
AP001324.1	ENSG00000227615	980.567	-0.0276825	0.0554375	0.426954	0.90614	1085	-0.190594	0.0712972	0.00506448	0.0229258
TLK1	ENSG00000198586	980.203	-0.013599	0.0576144	0.66836	0.964966	826.995	-0.22837	0.0879796	0.00540241	0.0242677
TARS	ENSG00000113407	979.375	-0.0160562	0.0514384	0.64067	0.95942	1102.6	0.205415	0.0649544	0.00102215	0.00596942
CBX3	ENSG00000122565	975.53	-0.0402275	0.0828989	0.034971	0.455909	879.068	-0.433771	0.219432	0.00846759	0.0351803
OSBPL9	ENSG00000117859	975.496	-0.0577646	0.0642038	0.142256	0.743845	883.591	-0.203839	0.071	0.00265512	0.0132813
GNAI1	ENSG00000127955	972.588	0.111527	0.0833259	0.0262159	0.394097	764.54	-0.25265	0.0849643	0.00152887	0.00838309
ANAPC5	ENSG00000089053	972.298	0.00970086	0.0506534	0.77401	0.974538	1198.03	0.336688	0.063623	4.55e-08	8.03e-07
MAPKAPK3	ENSG00000114738	971.605	0.0790108	0.134203	0.0224925	0.359776	989.638	0.474713	0.172477	0.00105602	0.00612394
DCUN1D1	ENSG00000043093	971.35	-0.0555663	0.0726887	0.149026	0.751727	855.518	-0.145515	0.0771237	0.0464416	0.13544
SELPLG	ENSG00000110876	970.265	-0.0272232	0.054136	0.43473	0.906493	1095.83	-0.262668	0.0653295	2.99e-05	0.000278935
LAMTOR1	ENSG00000149357	969.734	-0.0315993	0.0538097	0.374574	0.890654	1040.27	-0.216941	0.0680238	0.000866789	0.00517169
MAX	ENSG00000125952	967.872	-0.00487223	0.0506711	0.884387	0.991617	1005.35	-0.071425	0.0666106	0.264735	0.472377
CNOT7	ENSG00000198791	967.803	-0.020209	0.0520551	0.560051	0.944501	937.865	-0.0541531	0.0681345	0.407917	0.618745
SERINC1	ENSG00000111897	966.271	0.011526	0.0503285	0.734676	0.96962	878.37	-0.341847	0.0770455	3.25e-06	3.85e-05
TNFRSF1A	ENSG00000067182	964.588	0.0401328	0.0599677	0.269308	0.847662	1117.15	0.157868	0.0653825	0.0121556	0.0473902
FDFT1	ENSG00000079459	963.996	0.15971	0.0930173	0.00739745	0.203244	1031.73	0.307182	0.070867	6.17e-06	6.82e-05
TPST2	ENSG00000128294	961.044	0.0132507	0.0528655	0.694787	0.967395	865.383	-0.513788	0.0803783	3.08e-11	9.39e-10
RPA1	ENSG00000132383	960.975	0.0425079	0.0569013	0.251461	0.836797	1145.72	0.292857	0.0634888	1.81e-06	2.26e-05
DUSP6	ENSG00000139318	960.596	0.490988	0.0840295	2.74e-10	1.9e-07	718.616	0.300931	0.0795171	6.59e-05	0.000552469
CNIH1	ENSG00000100528	959.631	0.012741	0.0528498	0.681109	0.966042	1013.07	0.00649418	0.0720787	0.925551	0.963336
RAB1A	ENSG00000138069	959.202	-0.00306109	0.0501564	0.926403	0.992838	802.254	-0.0943726	0.0741646	0.18151	0.366535
PJA2	ENSG00000198961	958.25	0.0484029	0.0618584	0.199756	0.809223	812.933	-0.362172	0.0773934	9.47e-07	1.28e-05
TNFAIP8	ENSG00000145779	957.19	0.147459	0.0890365	0.00950838	0.230258	1043.2	0.316396	0.0745212	8.71e-06	9.23e-05
CLINT1	ENSG00000113282	955.58	0.127287	0.0832099	0.0158479	0.297797	995.771	0.285354	0.0724968	3.84e-05	0.00034618
GTF3C5	ENSG00000148308	955.457	0.0726536	0.0701462	0.0904329	0.658414	878.795	-0.00465705	0.247373	0.862045	0.927857
CAPZB	ENSG00000077549	954.618	0.238951	0.088709	0.000452604	0.0300189	934.028	0.0927882	0.086358	0.251484	0.456085
EFTUD2	ENSG00000108883	953.502	0.0187726	0.054474	0.588442	0.95025	1190.5	0.31131	0.067778	1.82e-06	2.27e-05
RPL7AP6	ENSG00000242071	952.493	-0.0479408	0.0617304	0.203373	0.813289	1091.91	-0.17122	0.0694775	0.00989501	0.0400609
VMA21	ENSG00000160131	952.136	0.0257027	0.0585857	0.445336	0.906698	811.737	-0.00373915	0.247329	0.887961	0.942759
YTHDF2	ENSG00000198492	950.928	0.0104501	0.0511804	0.750897	0.973307	1001.73	0.124692	0.0828622	0.109507	0.255244
DUT	ENSG00000128951	950.894	0.0390481	0.0595876	0.281519	0.850629	1308.29	0.839904	0.0666962	2.31e-37	8.09e-35
C19orf48	ENSG00000167747	948.495	0.0287697	0.0548342	0.41507	0.902385	1277	0.432773	0.0622261	9.07e-13	3.33e-11
CDK1	ENSG00000170312	948.231	0.0266541	0.0573021	0.425292	0.904525	1200	0.638532	0.0749247	2.06e-18	1.57e-16
THRAP3	ENSG00000054118	947.848	-0.0775235	0.0715245	0.0752676	0.625084	1033.11	0.0325042	0.0719131	0.637272	0.795608
RGS19	ENSG00000171700	946.043	-0.0302692	0.0541688	0.405539	0.899214	936.556	-0.300989	0.0689711	5.52e-06	6.21e-05
RTRAF	ENSG00000087302	945.992	-0.00638255	0.0501819	0.849377	0.985905	1031.74	0.062548	0.0671175	0.333187	0.547118
PECAM1	ENSG00000261371	945.921	-0.37876	0.0860989	5.85e-07	0.000152199	868.55	-1.11517	0.0753377	1.12e-50	8.66e-48
PPA2	ENSG00000138777	945.433	0.00269877	0.0553239	0.933373	0.994801	914.999	0.106016	0.0717723	0.12225	0.277257
CLTA	ENSG00000122705	945.342	0.0987211	0.0824219	0.039254	0.472961	1033.38	0.160762	0.079297	0.0319836	0.102097
MORF4L2	ENSG00000123562	944.666	-0.0293081	0.0537929	0.405271	0.899038	807.715	-0.00561548	0.247385	0.838983	0.915722
UBA1	ENSG00000130985	941.885	0.222297	0.109192	0.00239829	0.101518	843.679	-0.00397576	0.247346	0.882849	0.939677
PA2G4	ENSG00000170515	940.271	0.0292112	0.0560068	0.40223	0.897453	1284.77	0.704963	0.0681522	5.41e-26	9.34e-24
MAT2B	ENSG00000038274	939.84	-0.0457792	0.0581963	0.222839	0.826255	913.905	-0.292228	0.0701972	1.41e-05	0.000142393
SNX17	ENSG00000115234	939.329	0.0570464	0.0650089	0.146637	0.747568	987.344	0.116708	0.071478	0.0875757	0.217362
KARS	ENSG00000065427	938.335	-0.0151626	0.0527602	0.654598	0.96174	1094.78	0.229929	0.0674626	0.000386887	0.00257517
TRA2B	ENSG00000136527	937.982	0.0631131	0.0745347	0.117465	0.70179	1013.09	0.387209	0.0698064	8.82e-09	1.79e-07
SUMO1	ENSG00000116030	935.12	-0.038519	0.0618428	0.279057	0.850629	870.723	-0.0571638	0.0712265	0.401509	0.613062
UBAP2L	ENSG00000143569	935.08	-0.0170621	0.0525143	0.615674	0.953522	1082.7	0.211474	0.0675762	0.0011126	0.00639443
COX6C	ENSG00000164919	933.741	-0.0284138	0.0597078	0.404838	0.898829	987.436	-0.15902	0.0669128	0.0132634	0.0509538
ATXN10	ENSG00000130638	932.665	0.0101715	0.0517252	0.757598	0.973793	1005.11	0.276331	0.0689267	2.95e-05	0.000275574
EIF4G1	ENSG00000114867	929.335	0.0476693	0.0690911	0.191569	0.801293	1211.92	0.538017	0.081744	8.42e-12	2.73e-10
SCAMP2	ENSG00000140497	929.221	-0.0281839	0.0563425	0.417206	0.903338	881.081	-0.390731	0.0709882	1.1e-08	2.19e-07
POMP	ENSG00000132963	929.132	-0.0367019	0.0594778	0.305644	0.865695	940.566	-0.176363	0.0751785	0.0135104	0.0517139
CACYBP	ENSG00000116161	927.79	0.0216182	0.0531506	0.539955	0.938727	1046.63	0.465618	0.0693677	4.3e-12	1.44e-10
RPS6KA1	ENSG00000117676	926.844	-0.0489172	0.0648526	0.194055	0.805282	1012.6	-0.294294	0.068044	6.67e-06	7.31e-05
FCGRT	ENSG00000104870	926.246	0.0256926	0.0537481	0.46195	0.915198	887.551	-0.472016	0.0718223	1.07e-11	3.44e-10
COPS3	ENSG00000141030	925.522	-0.0776298	0.0694323	0.0729013	0.616028	1034.12	0.122439	0.0667017	0.0563461	0.155918
PRPF40A	ENSG00000196504	924.591	-0.0120529	0.0522446	0.736982	0.96962	910.022	0.222928	0.0696152	0.00082828	0.00498044
BCL11A	ENSG00000119866	923.99	-0.327906	0.0812178	3.13e-06	0.000551809	951.275	-0.350296	0.0719101	3.87e-07	5.72e-06
CDC123	ENSG00000151465	923.514	-0.0358838	0.0606115	0.308869	0.866564	1002.67	0.100208	0.0680411	0.125184	0.281908
CD63	ENSG00000135404	923.308	0.0296027	0.0557969	0.393492	0.892881	971.639	-0.230012	0.0712253	0.000720451	0.00441696
RPL22P1	ENSG00000213178	922.749	-0.0195476	0.0552584	0.557618	0.944501	895.367	-0.0927682	0.0736727	0.186492	0.373607
CAPG	ENSG00000042493	919.274	0.00984557	0.0513627	0.76895	0.973793	880.118	-0.552087	0.0787337	4.03e-13	1.58e-11
TXNL1	ENSG00000091164	919.27	-0.0344821	0.0579754	0.326151	0.869665	871.071	-0.192934	0.0741109	0.00617096	0.0270462
RPL23AP42	ENSG00000234851	918.439	-0.0334641	0.0583044	0.343798	0.877463	983.657	-0.156963	0.0683779	0.0165717	0.0603389
COX5B	ENSG00000135940	917.445	-0.0142701	0.0517082	0.673904	0.965914	1130.07	0.0116081	0.0624488	0.848499	0.921503
PAM	ENSG00000145730	917.014	0.0234992	0.0547968	0.450416	0.907246	910.529	0.0503128	0.068161	0.442924	0.648311
NASP	ENSG00000132780	915.741	0.0207684	0.055723	0.529367	0.936754	1101.15	0.602396	0.068246	1.66e-19	1.48e-17
CTSH	ENSG00000103811	915.563	-0.0335664	0.055218	0.349412	0.879213	1028.45	-0.230042	0.0662925	0.000301281	0.00208572
IPO5	ENSG00000065150	908.191	0.0467827	0.0597905	0.22033	0.826227	1110.21	0.376025	0.0702107	2.71e-08	5e-07
FXYD5	ENSG00000089327	907.877	0.00184535	0.0506011	0.957456	0.997955	988.422	-0.156141	0.0670737	0.0152633	0.0566987
PFKL	ENSG00000141959	905.755	-0.00430688	0.0514563	0.893674	0.99268	1045.46	0.106754	0.0743743	0.131886	0.293461
CALM3	ENSG00000160014	904.487	0.0234483	0.0534608	0.499636	0.926329	978.088	-0.0774738	0.0683714	0.237637	0.43936
ZNF146	ENSG00000167635	904.459	0.0249642	0.0534787	0.472754	0.918431	839.42	0.216048	0.0754136	0.00256811	0.0129808
ITGB2	ENSG00000160255	903.969	-0.00866662	0.0516011	0.798796	0.980162	970.747	-0.383317	0.0770944	2e-07	3.11e-06
NRDC	ENSG00000078618	902.773	0.0242104	0.0531865	0.485789	0.920287	851.14	-0.160235	0.0706481	0.0175071	0.0632476
ATP6V1G1	ENSG00000136888	902.706	0.00247283	0.0507201	0.942601	0.996232	813.574	-0.17552	0.0774063	0.0165907	0.0603702
BNIP3L	ENSG00000104765	901.532	-0.0165612	0.0538723	0.622325	0.954525	696.543	-0.872954	0.0894719	1.63e-23	2.09e-21
SNX6	ENSG00000129515	901.486	-0.0066004	0.0515042	0.842397	0.98468	860.426	-0.270416	0.0810225	0.000408931	0.00270634
DCAF12	ENSG00000198876	901.397	-0.0485054	0.0624943	0.201096	0.81165	993.249	-0.0260187	0.068129	0.690398	0.828721
RUFY1	ENSG00000176783	899.904	-0.128528	0.0856777	0.0156996	0.296911	818.711	-0.568741	0.0761844	1.34e-14	6.36e-13
MACF1	ENSG00000127603	898.719	-0.05219	0.0685572	0.169014	0.781798	838.808	-0.371461	0.0810968	1.47e-06	1.89e-05
SRSF10	ENSG00000188529	896.405	0.00421994	0.0530897	0.906028	0.99268	891.746	0.385141	0.0734122	4.68e-08	8.24e-07
UBE2N	ENSG00000177889	896.095	-0.0107453	0.0519297	0.748522	0.972593	1012.52	0.283646	0.0674085	1.22e-05	0.000124734
GARS	ENSG00000106105	895.248	0.0552171	0.0642751	0.156876	0.765194	1091.54	0.409718	0.0672652	3.08e-10	7.94e-09
CTNNA1	ENSG00000044115	893.99	0.00483211	0.0543494	0.882578	0.991617	882.147	-0.274429	0.0784713	0.00022634	0.00162231
RBBP7	ENSG00000102054	893.561	0.047292	0.060358	0.209276	0.819243	826.737	-0.00245235	0.247311	0.920482	0.961239
ANXA7	ENSG00000138279	890.972	-0.0446333	0.0631259	0.226747	0.826621	897.317	-0.139066	0.0694145	0.0363922	0.112601
NARS	ENSG00000134440	886.718	-0.0142407	0.0519852	0.676078	0.966042	988.143	0.228164	0.0662966	0.000342086	0.00231924
AC007969.1	ENSG00000233762	886.585	0.000770704	0.0543369	0.981845	0.999085	1012.91	-0.123204	0.0651623	0.0493335	0.141345
SASH3	ENSG00000122122	885.335	0.0390094	0.0607669	0.277288	0.849821	764.366	-0.0111944	0.247694	0.705788	0.837603
SCD	ENSG00000099194	884.705	0.120158	0.107013	0.0259817	0.391531	1003.36	0.593385	0.171151	6.5e-05	0.000547037
ZC3H15	ENSG00000065548	883.616	-0.0141963	0.0525883	0.672687	0.965853	867.555	0.172312	0.0771026	0.0183545	0.0656364
ANKRD10	ENSG00000088448	881.778	-0.0129866	0.0527755	0.698802	0.967395	823.928	0.0832816	0.0716509	0.224798	0.423784
PRKDC	ENSG00000253729	881.632	-0.0181867	0.0521594	0.596085	0.95108	1134.8	0.607603	0.0694313	3.28e-19	2.79e-17
RAB27B	ENSG00000041353	880.563	0.11194	0.107428	0.0315198	0.431295	735.683	-0.657827	0.0868003	4.53e-15	2.26e-13
2024-09-06	ENSG00000125354	880.134	0.103166	0.0824233	0.0339149	0.448377	795.22	-0.00848989	0.24752	0.77025	0.875183
GSTK1	ENSG00000197448	879.963	-0.0621768	0.0659013	0.123495	0.710848	977.427	-0.10396	0.0681376	0.111618	0.258861
SRSF11	ENSG00000116754	879.577	0.0596062	0.0696916	0.134694	0.736065	842.613	0.339137	0.0780436	5.01e-06	5.66e-05
COPB1	ENSG00000129083	879.378	-0.0703131	0.0697299	0.0931281	0.661072	792.761	-0.354918	0.0768307	1.3e-06	1.69e-05
ZFAS1	ENSG00000177410	879.15	-0.0420518	0.058739	0.254607	0.837619	963.487	-0.0862914	0.0730679	0.215556	0.412003
MRPL37	ENSG00000116221	877.598	-0.0191044	0.0523669	0.578116	0.947803	1027.06	0.086692	0.0684336	0.187298	0.374823
CSNK1A1	ENSG00000113712	877.429	-0.000344968	0.0513163	0.991184	0.999148	894.522	-0.141348	0.0690554	0.0326379	0.10373
TAPBP	ENSG00000231925	877.373	0.00794187	0.0522538	0.813414	0.98145	939.508	-0.147783	0.0719788	0.0314739	0.10061
NCOA7	ENSG00000111912	877.318	0.21695	0.11719	0.00351618	0.127231	653.759	-0.222232	0.080571	0.00352707	0.0168354
STK17B	ENSG00000081320	874.749	0.135256	0.0917222	0.0146921	0.287574	736.778	-0.0624041	0.0923714	0.474882	0.674442
DAP	ENSG00000112977	872.76	-0.143882	0.0874215	0.010095	0.236472	914.004	-0.230631	0.0754128	0.00128846	0.00724332
PSMB2	ENSG00000126067	872.342	-0.0193712	0.0535821	0.56952	0.9462	1020.38	0.240046	0.0669236	0.000191696	0.0013964
PAK2	ENSG00000180370	871.911	0.071367	0.0701836	0.091621	0.658478	885.447	0.07692	0.073347	0.272415	0.480891
RAB37	ENSG00000172794	870.605	-0.0180918	0.0544251	0.592771	0.950476	715.561	-0.754673	0.0820989	4.16e-21	4.42e-19
PSME3	ENSG00000131467	870.209	-0.031568	0.0580935	0.370534	0.889866	1052.95	0.329401	0.0721956	1.93e-06	2.4e-05
BROX	ENSG00000162819	868.733	-0.0808618	0.0838062	0.0678435	0.596927	773.524	-0.370617	0.0865324	5.77e-06	6.43e-05
PDIA6	ENSG00000143870	868.52	0.0436729	0.0596727	0.236738	0.830852	1035.82	0.279101	0.0694062	2.78e-05	0.000261885
ATP8B4	ENSG00000104043	866.315	-0.0366772	0.061879	0.2951	0.857773	1041.58	0.384	0.0662123	2.06e-09	4.62e-08
ARGLU1	ENSG00000134884	865.041	-0.0133004	0.052838	0.69197	0.967395	790.467	0.168963	0.0740419	0.0161516	0.0591441
CCND2	ENSG00000118971	863.526	0.0298453	0.0590434	0.386254	0.892375	909.888	0.15219	0.0767285	0.0365962	0.113051
EIF2S2	ENSG00000125977	863.186	0.0389417	0.0581917	0.282849	0.850629	870.194	0.303686	0.075999	2.76e-05	0.00025981
RPL14P1	ENSG00000139239	862.904	-0.0280163	0.056154	0.420425	0.90396	933.032	-0.0684451	0.068669	0.299078	0.511198
OCIAD1	ENSG00000109180	862.732	0.00820522	0.0511444	0.806384	0.980388	828.066	-0.111166	0.0752008	0.119935	0.273278
YWHAG	ENSG00000170027	861.35	0.0551431	0.0624335	0.163118	0.770318	949.586	0.228732	0.0686252	0.000507465	0.00326147
TMEM33	ENSG00000109133	861.267	-0.0172673	0.0582117	0.581951	0.948829	923.198	0.106172	0.0907712	0.208305	0.401655
U2AF1	ENSG00000160201	860.723	0.0073115	0.0509786	0.827068	0.982594	982.072	0.281801	0.0702032	2.82e-05	0.000264895
RPL7P32	ENSG00000231006	860.564	-0.0472437	0.0631762	0.207819	0.817384	949.892	-0.275403	0.0703111	4.31e-05	0.00038142
NAGA	ENSG00000198951	860.008	0.0289157	0.0572379	0.402064	0.897453	986.635	0.0676466	0.0708519	0.31876	0.532814
SP100	ENSG00000067066	859.965	0.0149292	0.0536692	0.657297	0.963327	775.406	-0.282937	0.0820218	0.000255584	0.00180609
EPRS	ENSG00000136628	859.655	0.0282867	0.0567073	0.410454	0.900743	973.618	0.335524	0.0702046	6.64e-07	9.24e-06
HMGN3	ENSG00000118418	859.621	0.0122827	0.0553796	0.728668	0.96962	859.995	0.0157107	0.0726236	0.821704	0.906521
ABI1	ENSG00000136754	859.593	-0.00609764	0.0514368	0.85527	0.987036	770.9	-0.316312	0.0846561	7.33e-05	0.000607648
CSE1L	ENSG00000124207	857.812	-0.0177121	0.05324	0.601736	0.951938	1010.37	0.469074	0.0776913	3.55e-10	9.06e-09
RPS27AP16	ENSG00000224631	856.746	-0.0243309	0.0575409	0.471874	0.918092	943.448	-0.127416	0.0693632	0.0551475	0.153298
TAF9	ENSG00000273841	856.203	0.00715437	0.053765	0.829259	0.982594	890.253	0.269523	0.0739796	0.000132869	0.00101697
RPS26P6	ENSG00000212994	855.159	-0.0333165	0.0577783	0.346733	0.879118	1007.93	-0.171954	0.0702158	0.0104026	0.0416931
GSTO1	ENSG00000148834	855.12	0.032627	0.0557901	0.358503	0.884663	909.238	0.100033	0.0692796	0.132187	0.293758
MCFD2	ENSG00000180398	854.886	0.00423753	0.0505983	0.901184	0.99268	888.037	0.0437404	0.0693227	0.511441	0.704691
API5	ENSG00000166181	854.36	0.0348045	0.0580107	0.328812	0.869717	943.852	0.177649	0.071021	0.00885936	0.0365326
DDX21	ENSG00000165732	854.316	0.100185	0.0794139	0.0361389	0.461714	971.757	0.647434	0.0691655	1.06e-21	1.2e-19
PSMD13	ENSG00000185627	853.704	-0.00899806	0.0517321	0.788599	0.975933	1002.01	0.00304288	0.0741315	0.966328	0.982627
H3F3AP6	ENSG00000178458	853.626	-0.0940054	0.0774312	0.0438634	0.496864	905.555	-0.265821	0.0744895	0.000179439	0.00132716
EPS15	ENSG00000085832	853.323	0.396687	0.0861351	2.24e-07	6.65e-05	825.427	0.204343	0.0786162	0.00597247	0.0263558
ARFGAP2	ENSG00000149182	852.585	0.0119604	0.0524816	0.724716	0.96962	896.417	-0.00242946	0.0707548	0.970802	0.984927
OSTC	ENSG00000198856	852.032	-0.0554011	0.073688	0.145525	0.747568	901.136	-0.131445	0.0704275	0.0509719	0.144787
ABRACL	ENSG00000146386	851.471	-0.0370808	0.0597775	0.30565	0.865695	889.441	-0.0792504	0.0703749	0.240121	0.441735
STK10	ENSG00000072786	850.893	-0.115188	0.0858913	0.0241174	0.378786	888.578	-0.407315	0.0774633	4e-08	7.18e-07
HCK	ENSG00000101336	849.886	-0.00347718	0.0548064	0.921669	0.992726	812.371	-0.296991	0.0768356	4.81e-05	0.000421763
LAIR1	ENSG00000167613	848.709	-0.0206409	0.0531261	0.53837	0.938623	833.372	-0.336352	0.0725658	1.32e-06	1.71e-05
CST3	ENSG00000101439	848.484	0.123266	0.0967059	0.022135	0.358645	880.113	-0.316003	0.077117	1.68e-05	0.000166651
ATF7IP	ENSG00000171681	847.938	-0.0365587	0.0562628	0.31301	0.867729	803.577	-0.238056	0.0745314	0.000791229	0.00479501
M6PR	ENSG00000003056	846.737	0.0750963	0.070601	0.0802135	0.634947	970.307	0.17883	0.0694551	0.00717023	0.0306596
SAP18	ENSG00000150459	846.293	-0.0196896	0.0558341	0.554766	0.942872	893.023	-0.0129536	0.0719439	0.850174	0.922205
STAT5A	ENSG00000126561	846.236	0.0816243	0.0787473	0.0662434	0.589269	761.877	-0.103677	0.0769253	0.15533	0.329452
PCLAF	ENSG00000166803	845.303	0.00142306	0.0630436	0.948674	0.99706	1001.5	0.340375	0.157847	0.00963544	0.0391746
KCTD20	ENSG00000112078	844.267	0.0207944	0.0527763	0.541534	0.939203	779.724	-0.0289951	0.0785487	0.696486	0.831544
HPRT1	ENSG00000165704	843.984	-0.00120385	0.051769	0.964102	0.998384	758.431	-0.00488787	0.247345	0.859608	0.927452
AP2B1	ENSG00000006125	843.808	-0.00753898	0.0532574	0.819095	0.982518	953.891	-0.0588747	0.0670652	0.361153	0.575694
S100A4	ENSG00000196154	843.527	-0.0890972	0.0877393	0.0535652	0.544702	812.405	-0.427018	0.0906217	6.11e-07	8.58e-06
UBE2L3	ENSG00000185651	842.276	0.00770589	0.0512327	0.818826	0.982468	888.93	0.0419694	0.0689542	0.526746	0.717956
WSB1	ENSG00000109046	841.45	0.0146433	0.0521015	0.661901	0.964254	785.844	-0.132762	0.0745002	0.0609472	0.165137
AC005912.1	ENSG00000227081	841.112	-0.0100587	0.0532549	0.762165	0.973793	894.489	-0.336735	0.07147	9.13e-07	1.25e-05
PSMA5	ENSG00000143106	840.115	-0.058088	0.0666931	0.142123	0.743684	1032.42	0.0804004	0.073343	0.250976	0.455479
NFE2	ENSG00000123405	837.711	-0.182521	0.0970767	0.00447784	0.149448	1100.22	-0.110089	0.064415	0.0761515	0.195055
SH3KBP1	ENSG00000147010	836.149	0.244812	0.10243	0.000964582	0.054001	637.777	-0.00665465	0.24737	0.817348	0.904475
LAP3	ENSG00000002549	836.068	0.0157559	0.0530994	0.642799	0.959886	830.119	0.0212862	0.071208	0.755838	0.867432
GTF2A2	ENSG00000140307	835.436	-0.0577204	0.068097	0.14318	0.743933	737.316	-0.253722	0.088538	0.00213841	0.0111546
MEIS1	ENSG00000143995	835.157	-0.184336	0.0909699	0.00324271	0.122342	795.456	-0.85903	0.0854254	8.42e-25	1.23e-22
PRRC2C	ENSG00000117523	834.534	0.00433173	0.0507684	0.899286	0.99268	893.628	0.156325	0.078939	0.0362159	0.112149
C17orf62	ENSG00000178927	834.266	-0.0121445	0.0522956	0.717752	0.96962	903.915	0.0152585	0.0755	0.83279	0.912404
BIN2	ENSG00000110934	834.154	0.0711021	0.0738661	0.0948247	0.665819	747.291	-0.280309	0.0826063	0.000320138	0.00219656
AZIN1	ENSG00000155096	833.461	0.0196264	0.0552321	0.559872	0.944501	854.677	0.0683833	0.0698198	0.307458	0.520436
NMI	ENSG00000123609	832.542	0.0255623	0.0544036	0.461474	0.915022	710.723	-0.178097	0.076676	0.0142911	0.0539706
STAT3	ENSG00000168610	831.507	-0.0211035	0.054235	0.536461	0.938064	814.438	-0.232736	0.0735467	0.000891077	0.00529477
DCP2	ENSG00000172795	831.202	0.00217998	0.0555924	0.948798	0.99706	827.339	-0.0749492	0.0844107	0.344638	0.558241
CDC37	ENSG00000105401	829.908	-0.031583	0.0552549	0.374306	0.890654	932.422	0.0280714	0.0700249	0.676749	0.819818
VAMP7	ENSG00000124333	828.456	0.017819	0.0533702	0.601162	0.951938	621.789	-0.0126056	0.247754	0.673754	0.817994
ATP6AP1	ENSG00000071553	828.406	-0.0615537	0.0682756	0.121458	0.70865	750.184	-0.0133094	0.247875	0.651875	0.803381
CTSS	ENSG00000163131	826.468	-0.0250133	0.0538585	0.47153	0.918092	772.517	-0.682132	0.0770324	1.05e-19	9.95e-18
CCNDBP1	ENSG00000166946	824.039	-0.0324976	0.0560134	0.361087	0.885046	731.724	-0.361349	0.0788804	1.51e-06	1.93e-05
SPCS1	ENSG00000114902	823.925	0.00139276	0.05305	0.967099	0.998384	893.988	0.0880528	0.0711356	0.195928	0.386861
PTPN7	ENSG00000143851	821.873	1.59e-05	0.0523759	0.999698	0.999981	976.995	0.051583	0.0747939	0.469796	0.670055
GPX1	ENSG00000233276	821.602	-0.0944644	0.078007	0.04343	0.493708	796.624	-0.630035	0.075299	8.22e-18	5.73e-16
SNHG6	ENSG00000245910	820.552	-0.0547455	0.0657749	0.161033	0.769544	792.166	-0.0595316	0.0711333	0.381783	0.595213
CNOT1	ENSG00000125107	820.028	0.0206375	0.0547964	0.545201	0.940014	927.748	0.090534	0.0793852	0.228903	0.428661
LPCAT2	ENSG00000087253	819.832	-0.0473117	0.0642554	0.207478	0.816811	737.325	-0.332335	0.0828924	2.26e-05	0.000216318
NEK6	ENSG00000119408	818.751	0.0876012	0.0763336	0.0533718	0.543897	846.71	-0.17621	0.0723136	0.0106198	0.0424168
FOXP1	ENSG00000114861	817.902	-0.0401779	0.0576606	0.274959	0.847703	705.765	-0.39864	0.0829656	4.37e-07	6.38e-06
EIF4EBP2	ENSG00000148730	817.449	0.000488903	0.051314	0.990096	0.999085	948.645	0.32708	0.0696679	1.04e-06	1.39e-05
GANAB	ENSG00000089597	816.206	0.0728306	0.0710098	0.0886179	0.65554	1061.07	0.0997858	0.0646565	0.109718	0.255633
TP53	ENSG00000141510	814.522	0.00762405	0.0525218	0.799994	0.980162	958.225	0.148688	0.0689138	0.0244245	0.0825169
TACC3	ENSG00000013810	813.339	-0.0395246	0.0625216	0.271102	0.847662	882.93	0.17886	0.0744657	0.0116046	0.0455334
PRR13	ENSG00000205352	812.354	-0.045163	0.0613109	0.225652	0.82649	864.257	0.0603394	0.0764266	0.407101	0.617998
RRM1	ENSG00000167325	812.094	0.0834484	0.0801061	0.0629361	0.580987	1023.58	0.596103	0.0732543	6.21e-17	3.77e-15
SEC22B	ENSG00000265808	811.594	-0.15456	0.097846	0.0099659	0.235852	726.413	-0.217063	0.0791431	0.00371249	0.0175726
SNHG17	ENSG00000196756	811.541	0.0395313	0.058611	0.283848	0.850629	1076.17	0.558321	0.0702777	3.32e-16	1.84e-14
RNF138	ENSG00000134758	810.798	0.0275553	0.0585276	0.421179	0.904354	697.586	0.0268412	0.0872524	0.745997	0.861768
PRELID3B	ENSG00000101166	810.298	-0.00426234	0.0553752	0.894976	0.99268	757.403	-0.0193628	0.0748317	0.785551	0.883864
ABCE1	ENSG00000164163	810.1	0.072972	0.0734293	0.0882108	0.65554	925.96	0.619312	0.0743014	1.12e-17	7.69e-16
CDS2	ENSG00000101290	809.42	-0.103279	0.09415	0.0372345	0.461714	751.107	-0.507193	0.0797432	3.9e-11	1.17e-09
SUPT16H	ENSG00000092201	808.414	0.0329437	0.0599983	0.349642	0.879213	989.102	0.48749	0.0699092	6.6e-13	2.51e-11
SPART	ENSG00000133104	807.905	-0.0737069	0.0719995	0.083616	0.644828	841.651	0.147898	0.071628	0.0306886	0.0984808
RPS3AP47	ENSG00000205871	805.09	-0.135998	0.104911	0.0169358	0.30939	827.999	-0.243728	0.0888099	0.00326412	0.0157426
MDM4	ENSG00000198625	804.8	-0.0062324	0.0517708	0.859657	0.987524	758.007	-0.111152	0.0752132	0.120139	0.27358
LASP1	ENSG00000002834	803.792	0.0607419	0.0670764	0.130002	0.724898	903.518	-0.00883146	0.0702428	0.895169	0.946496
HUWE1	ENSG00000086758	802.409	-0.0771631	0.073592	0.0748837	0.624592	770.304	-0.00922008	0.247556	0.752748	0.865937
ENY2	ENSG00000120533	802.103	-0.0715832	0.0758047	0.0910961	0.658478	790.032	0.0761509	0.072341	0.263517	0.471002
MAD2L1	ENSG00000164109	801.49	0.0447101	0.0660489	0.220025	0.826227	972.166	0.695254	0.0781555	6.72e-20	6.54e-18
MRPS35	ENSG00000061794	798.988	0.00715873	0.0537716	0.828246	0.982594	834.053	0.107614	0.0744107	0.12902	0.288525
SON	ENSG00000159140	798.931	0.0369061	0.0577562	0.304265	0.864949	807.086	0.0650537	0.0747093	0.361559	0.575739
TSPAN14	ENSG00000108219	798.184	-0.0122891	0.0546339	0.709248	0.968801	779.9	-0.333332	0.0815685	1.61e-05	0.000160535
TXNRD1	ENSG00000198431	796.626	-0.0119721	0.0527705	0.71775	0.96962	795.199	0.0871758	0.0752725	0.22393	0.422467
UBE2V2	ENSG00000169139	796.257	-0.0105053	0.0537712	0.735174	0.96962	855.464	0.212478	0.0737926	0.00249924	0.0126992
SNX5	ENSG00000089006	795.755	0.0169749	0.0526092	0.613848	0.953318	911.756	0.035679	0.0670521	0.580588	0.758585
KCNAB2	ENSG00000069424	795.7	0.0281083	0.0559787	0.425495	0.904525	1100.99	0.563629	0.0662603	3.03e-18	2.25e-16
HCLS1	ENSG00000180353	794.835	0.0171427	0.0527938	0.612257	0.953252	843.185	-0.0768547	0.0692736	0.247208	0.45062
MTHFD2	ENSG00000065911	793.83	0.0620713	0.0658681	0.125263	0.715864	914.949	0.417949	0.0719902	1.72e-09	3.94e-08
FLNA	ENSG00000196924	792.842	0.0397837	0.0622272	0.271313	0.847662	750.497	-0.00545172	0.247361	0.84536	0.919935
HPGD	ENSG00000164120	792.689	0.136105	0.0945787	0.0151238	0.291401	513.854	-1.11081	0.104702	2.04e-27	3.99e-25
LNPEP	ENSG00000113441	792.029	0.0380267	0.0605306	0.29327	0.857091	835.611	-0.0899148	0.0804575	0.237572	0.439351
TSPYL1	ENSG00000189241	791.853	-0.0528752	0.0631319	0.174193	0.784886	695.949	-0.392656	0.0827747	6.02e-07	8.48e-06
USP10	ENSG00000103194	790.456	0.0073714	0.0514231	0.828446	0.982594	957.504	0.190812	0.0773032	0.00921075	0.0377664
CPNE1	ENSG00000214078	786.595	0.0162493	0.0556002	0.629394	0.956988	884.356	-0.115159	0.0719575	0.0939117	0.228752
RPS13P2	ENSG00000228929	786.414	-0.05392	0.0655491	0.164056	0.77235	815.103	-0.210937	0.0792651	0.00486168	0.0221376
SUMO3	ENSG00000184900	786.32	0.0175039	0.0532466	0.605502	0.952098	839.942	0.135325	0.0730539	0.0522444	0.147454
SMAD2	ENSG00000175387	785.922	-0.0387856	0.0591854	0.284663	0.850745	814.77	-0.169401	0.0751656	0.0176789	0.063707
STOML2	ENSG00000165283	785.52	-0.000966514	0.0515945	0.995376	0.999292	1023.13	0.271761	0.0780431	0.000240407	0.00171244
CALU	ENSG00000128595	785.399	0.0145218	0.0535685	0.667594	0.964913	859.293	0.0862193	0.0764741	0.235478	0.436524
KRT18	ENSG00000111057	784.293	-0.245677	0.0946844	0.000590544	0.0366032	749.546	-0.618376	0.0922646	2.88e-12	1.01e-10
APMAP	ENSG00000101474	782.863	0.0479392	0.0655041	0.200583	0.810503	903.153	0.153078	0.0689963	0.0205855	0.0719653
CREG1	ENSG00000143162	782.699	0.323057	0.111139	0.000182123	0.0152939	683.857	0.471104	0.102206	8.5e-07	1.16e-05
SCCPDH	ENSG00000143653	782.424	0.171249	0.107499	0.00778388	0.208901	818.157	0.256933	0.0762006	0.000387985	0.00257951
TNNT1	ENSG00000105048	781.472	-0.0398947	0.0596551	0.274134	0.847662	764.542	-0.282821	0.0774119	0.000119837	0.000935884
NOLC1	ENSG00000166197	781.427	0.145087	0.098689	0.0126857	0.268489	1014.18	0.840242	0.0716106	8.61e-33	2.27e-30
COX7B	ENSG00000131174	781.321	-0.052537	0.0703796	0.164069	0.77235	750.104	-0.00804534	0.24748	0.779957	0.880036
NDUFA1	ENSG00000125356	780.927	-0.0263845	0.059626	0.414073	0.902058	720.217	-0.0116214	0.247715	0.692448	0.829724
ATXN7L3B	ENSG00000253719	780.546	-0.0483408	0.0653918	0.194503	0.805314	853.809	0.0209474	0.0727392	0.763963	0.871398
CKAP2	ENSG00000136108	779.671	-0.0113964	0.0529575	0.730212	0.96962	812.723	0.363933	0.0750789	4.1e-07	6.03e-06
APRT	ENSG00000198931	779.27	-0.0820222	0.0785119	0.065664	0.585958	913.073	0.0806924	0.0681611	0.218031	0.415288
UBE2E3	ENSG00000170035	778.725	0.00336378	0.052879	0.916872	0.992725	640.236	-0.37017	0.0895112	1.1e-05	0.000113662
FES	ENSG00000182511	778.692	-0.0376296	0.0584315	0.303895	0.864606	870.159	-0.122748	0.0729077	0.0775348	0.197723
C4orf3	ENSG00000164096	778.576	0.0202932	0.0561217	0.539275	0.938623	687.618	-0.264944	0.0875227	0.00120465	0.00686764
SF3B2	ENSG00000087365	778.521	0.102038	0.0908476	0.0379323	0.46689	864.442	0.260761	0.0731556	0.000189372	0.00138208
NAE1	ENSG00000159593	777.927	0.0121406	0.0565773	0.704637	0.96819	802.472	0.339996	0.0767574	3.4e-06	4.01e-05
AL590867.2	ENSG00000218426	777.191	-0.0268242	0.0557547	0.436447	0.906493	861.511	-0.25628	0.078408	0.000564456	0.00356248
PCNA	ENSG00000132646	776.332	0.0103022	0.054903	0.761561	0.973793	1005.07	0.774539	0.0712399	1.69e-28	3.56e-26
LRBA	ENSG00000198589	776.133	-0.0972399	0.0865133	0.0420116	0.48584	632.941	-0.806505	0.0848785	2.05e-22	2.48e-20
XBP1	ENSG00000100219	775.502	0.239291	0.120957	0.00243127	0.102497	656.167	0.712249	0.204738	4.91e-05	0.000428014
CKB	ENSG00000166165	775.347	-0.0330303	0.0604162	0.343048	0.877463	701.663	-0.555186	0.0984979	2.82e-09	6.2e-08
SRSF1	ENSG00000136450	774.329	0.0464225	0.0646826	0.212144	0.823086	878.569	0.598924	0.0735603	6e-17	3.68e-15
BCKDK	ENSG00000103507	773.735	-0.00358604	0.0518554	0.920055	0.992726	826.704	-0.108736	0.0721604	0.114452	0.264058
SNHG3	ENSG00000242125	773.113	-0.00369189	0.053338	0.915024	0.99268	856.725	0.448616	0.0836295	1.89e-08	3.59e-07
JAK1	ENSG00000162434	772.844	0.121162	0.116712	0.0262277	0.394097	669.696	-0.210978	0.0878458	0.0100314	0.0404819
PAPOLA	ENSG00000090060	772.66	0.0589769	0.0704624	0.139317	0.740886	670.198	0.229347	0.081795	0.00290864	0.0143388
CNOT9	ENSG00000144580	772.431	-0.114733	0.103229	0.0288372	0.415903	853.518	0.113208	0.0773534	0.123004	0.278298
TRPM4	ENSG00000130529	772.43	0.011593	0.0522004	0.732069	0.96962	772.958	-0.450925	0.0797864	3.75e-09	8.04e-08
CD52	ENSG00000169442	769.79	-0.216932	0.090324	0.00109665	0.0597873	693.876	-1.31877	0.0824042	8.88e-59	9.34e-56
APEH	ENSG00000164062	769.337	0.00177126	0.0539183	0.955398	0.997836	889.703	0.0540179	0.0691074	0.41614	0.625705
UBXN1	ENSG00000162191	769.244	-0.0406202	0.0584887	0.270369	0.847662	788.146	-0.1839	0.0721495	0.0075448	0.0319309
PSME2	ENSG00000100911	768.569	-0.0139063	0.0555733	0.670707	0.965853	876.966	0.120403	0.0796489	0.109767	0.255697
GMPS	ENSG00000163655	768.196	0.0277614	0.0569837	0.425398	0.904525	884.263	0.433712	0.0787737	9.03e-09	1.83e-07
NOL4L	ENSG00000197183	767.5	-0.0274111	0.0580795	0.423012	0.904354	666.424	-0.415245	0.0792733	4.31e-08	7.66e-07
GTF2I	ENSG00000263001	767.248	-0.0510845	0.0666697	0.177085	0.786686	694.526	-0.0808187	0.0763501	0.264486	0.47215
RAD21	ENSG00000164754	766.698	0.00385503	0.0521294	0.907574	0.99268	800.725	0.104275	0.0731591	0.135398	0.299278
FXR1	ENSG00000114416	766.368	-0.0113618	0.052919	0.731036	0.96962	689.95	-0.0449198	0.0789877	0.548027	0.734316
VPS26A	ENSG00000122958	766.236	0.00138301	0.0532478	0.962702	0.998384	700.853	-0.00626783	0.0753213	0.925139	0.963336
DBNL	ENSG00000136279	765.447	-0.0480882	0.0651544	0.196927	0.807323	778.35	-0.0573776	0.0741766	0.416656	0.625769
LARS	ENSG00000133706	764.631	0.0192657	0.0539663	0.573915	0.946839	949.466	0.419585	0.0715051	1.18e-09	2.8e-08
ARHGAP30	ENSG00000186517	764.175	0.169229	0.108355	0.00829162	0.212662	703.808	-0.28028	0.086278	0.000537871	0.00342268
CNN2	ENSG00000064666	763.878	-0.0721264	0.0737652	0.0885842	0.65554	794.61	-0.36161	0.0759927	6.47e-07	9.02e-06
TRAM1	ENSG00000067167	763.707	0.148218	0.0931882	0.0103567	0.238594	698.504	0.208695	0.0804894	0.00598956	0.0264111
SNRPG	ENSG00000143977	762.935	-0.0220902	0.0560524	0.497553	0.925642	918.355	0.276121	0.0739476	9.04e-05	0.000729066
LAPTM4A	ENSG00000068697	762.258	-0.0233091	0.0544214	0.499983	0.926329	747.666	-0.29352	0.0773961	6.55e-05	0.000549977
MYO1F	ENSG00000142347	761.896	0.164244	0.1035	0.00848143	0.215934	852.958	0.297958	0.0733169	2.13e-05	0.000204773
ATP5MPL	ENSG00000156411	760.526	-0.0430587	0.0608131	0.243591	0.835002	846.982	-0.0570061	0.0768803	0.434865	0.641533
HCFC1	ENSG00000172534	760.333	-0.0142842	0.052525	0.672099	0.965853	715.448	-0.00381689	0.247301	0.886884	0.942043
ARHGAP15	ENSG00000075884	760.105	-0.016725	0.0542418	0.619247	0.954302	722.333	-0.284302	0.0767958	9.84e-05	0.000788019
CYC1	ENSG00000179091	760.059	0.210329	0.12779	0.0050981	0.163925	939.186	0.574587	0.0854824	2.89e-12	1.01e-10
NAA15	ENSG00000164134	759.197	-0.00388262	0.054322	0.905839	0.99268	853.904	0.349902	0.0738243	7.54e-07	1.04e-05
ARHGAP1	ENSG00000175220	758.459	0.0268915	0.0548043	0.435623	0.906493	885.996	0.0841917	0.0751343	0.239646	0.441142
AL033519.2	ENSG00000219023	757.748	-0.0414422	0.0647194	0.245758	0.835495	809.034	-0.351571	0.0831317	8.04e-06	8.63e-05
TOMM7	ENSG00000196683	756.191	-0.0311871	0.0585407	0.372082	0.89013	878.197	-0.143773	0.0689606	0.0295257	0.0955964
COX7A2	ENSG00000112695	756.009	-0.0222712	0.0555984	0.512497	0.931225	891.534	-0.00651676	0.0713695	0.923433	0.962429
ZC3HAV1	ENSG00000105939	754.961	0.0138061	0.0531244	0.683639	0.966042	693.145	-0.13574	0.075669	0.0592746	0.161975
POLR2E	ENSG00000099817	754.048	-0.01126	0.0522884	0.737104	0.96962	931.916	0.200982	0.0751587	0.00491853	0.0223701
RAD54L2	ENSG00000164080	753.815	0.0439424	0.0610248	0.236464	0.830852	783.743	0.0742645	0.0710124	0.274639	0.48327
TMEM173	ENSG00000184584	753.284	-0.00534999	0.0535197	0.873137	0.989639	823.126	-0.214453	0.0844677	0.00677647	0.0292916
CAMLG	ENSG00000164615	753.08	0.0055188	0.0530182	0.865089	0.987524	680.912	-0.103685	0.0817867	0.178425	0.362366
NCBP2	ENSG00000114503	752.984	-0.0300304	0.0577129	0.389177	0.892375	806.582	0.193403	0.0742087	0.00572485	0.0254182
ISG15	ENSG00000187608	752.853	0.0018658	0.0642531	0.928056	0.993222	707.236	-0.572984	0.109045	2.27e-08	4.26e-07
PUF60	ENSG00000179950	752.822	-0.0138644	0.0523446	0.682793	0.966042	871.926	0.186331	0.072781	0.00724993	0.0308749
HBS1L	ENSG00000112339	750.666	0.0207068	0.0533356	0.541048	0.93904	755.906	0.150738	0.079729	0.0448514	0.132067
NCOR1	ENSG00000141027	750.395	-0.00836084	0.0527926	0.79341	0.978452	781.281	0.00829092	0.0738855	0.907289	0.953579
SEC11A	ENSG00000140612	750.244	0.0187522	0.0535166	0.581937	0.948829	780.137	-0.0408018	0.0764685	0.574116	0.752934
POLE3	ENSG00000148229	750.042	0.00167007	0.0524898	0.958073	0.997955	950.622	0.534139	0.071477	1.39e-14	6.59e-13
RBX1	ENSG00000100387	749.527	-0.0845877	0.0798117	0.0609017	0.575449	810.509	-0.0462132	0.0718919	0.501155	0.696132
TXN2	ENSG00000100348	749.466	-0.0655307	0.0682706	0.110006	0.689024	865.259	-0.132966	0.0728182	0.0554545	0.153892
PLSCR1	ENSG00000188313	748.844	-0.00785806	0.0548797	0.808916	0.980634	694.709	-0.43074	0.0875925	2.14e-07	3.31e-06
SNRPF	ENSG00000139343	748.349	-0.0228886	0.0586646	0.477047	0.92016	863.776	0.208854	0.0723519	0.0024838	0.0126373
POLR2B	ENSG00000047315	747.552	-0.0109534	0.0523705	0.743722	0.971691	787.308	0.157991	0.0763878	0.0293498	0.0952202
VSIG4	ENSG00000155659	747.03	-0.035195	0.061866	0.307354	0.866261	704.475	-0.0153843	0.248066	0.604966	0.774183
C2orf68	ENSG00000168887	745.375	-0.052458	0.0675727	0.164828	0.773482	742.676	-0.189895	0.0755212	0.00808709	0.0338546
SLC2A3	ENSG00000059804	745.073	0.0427966	0.0616857	0.244918	0.835002	561.069	-0.538027	0.088516	2.12e-10	5.58e-09
PSMD8	ENSG00000099341	745.01	-0.00472982	0.0527825	0.888081	0.992568	925.057	0.123972	0.0744553	0.0804422	0.203434
SPCS3	ENSG00000129128	744.796	0.00863736	0.0567762	0.785149	0.975537	713.877	0.0662567	0.073695	0.346732	0.560691
IQGAP1	ENSG00000140575	743.906	-0.0276897	0.0618912	0.387149	0.892375	733.59	-0.0248322	0.145009	0.840872	0.916561
COX7A2L	ENSG00000115944	743.369	0.00956038	0.0526175	0.774142	0.974538	781.2	-0.00276703	0.0715861	0.967103	0.982897
YARS	ENSG00000134684	741.667	-0.00929778	0.054543	0.776593	0.974649	947.549	0.325138	0.0708366	1.74e-06	2.19e-05
RPS26P8	ENSG00000204652	740.426	-0.0590707	0.0713783	0.133979	0.733887	878.513	-0.137975	0.073843	0.0497647	0.142299
LGALS9	ENSG00000168961	739.888	0.0062613	0.054884	0.849883	0.985905	745.897	-0.207165	0.0735464	0.00309626	0.0151284
RNF220	ENSG00000187147	738.926	-0.0240656	0.0550244	0.483606	0.920287	714.235	-0.234405	0.0794595	0.00181122	0.009688
RAB6A	ENSG00000175582	738.756	-0.0396947	0.0611122	0.272818	0.847662	655.449	-0.218256	0.0804054	0.00406817	0.019049
EIF1AX	ENSG00000173674	738.574	0.0150561	0.0571358	0.641205	0.95942	601.753	-0.00303227	0.247235	0.90837	0.954205
CCNB1IP1	ENSG00000100814	738.402	0.021779	0.0573367	0.515503	0.932094	771.454	0.0798058	0.0721655	0.250104	0.45411
TAF1D	ENSG00000166012	737.8	0.0258069	0.0600851	0.433337	0.906493	785.962	0.315089	0.0808696	3.93e-05	0.000352741
USP15	ENSG00000135655	736.75	-0.174404	0.0936192	0.00480293	0.15678	649.597	-0.0464913	0.0855058	0.561962	0.743906
TES	ENSG00000135269	736.406	0.0607781	0.0682032	0.130776	0.724898	567.877	-0.227821	0.0835704	0.0037134	0.0175726
MYD88	ENSG00000172936	734.481	0.0230881	0.055533	0.499352	0.926329	685.855	-0.267642	0.0791441	0.000355373	0.00238737
PDE4D	ENSG00000113448	734.148	-0.0551816	0.0666246	0.153805	0.760445	620.117	-0.502166	0.0857474	9.46e-10	2.28e-08
ATP6V1A	ENSG00000114573	734.068	-0.0278477	0.0554928	0.428221	0.906493	681.497	-0.448009	0.086354	4.95e-08	8.62e-07
SDHC	ENSG00000143252	733.432	-0.0103951	0.0523275	0.758109	0.973793	770.606	-0.121764	0.0725814	0.0786089	0.199583
F2R	ENSG00000181104	732.512	0.0749331	0.0750919	0.0815711	0.639983	604.633	-0.31586	0.0880715	0.00013147	0.00100913
GNL3	ENSG00000163938	731.92	0.0185855	0.0543045	0.581486	0.948829	897.221	0.656216	0.0839105	6.77e-16	3.64e-14
PRMT1	ENSG00000126457	731.737	0.026499	0.0553314	0.444765	0.906698	875.366	0.342565	0.0712589	5.57e-07	7.92e-06
GRK2	ENSG00000173020	731.296	-0.00899917	0.0546352	0.782771	0.975466	727.897	-0.0899205	0.0752007	0.215749	0.4123
PSMD14	ENSG00000115233	730.74	-0.0196863	0.0538427	0.562075	0.944604	778.348	0.226936	0.0743278	0.00137571	0.00767416
FARSA	ENSG00000179115	729.966	0.0924626	0.0850057	0.0486279	0.520949	1057.71	0.907244	0.0683251	3.09e-41	1.43e-38
STIP1	ENSG00000168439	729.29	-0.0287922	0.0570433	0.394276	0.893686	930.958	0.521477	0.0778724	4.02e-12	1.36e-10
FAM32A	ENSG00000105058	729.276	-0.105267	0.094799	0.0352895	0.458191	817.627	-0.017984	0.0690274	0.785666	0.883864
TAX1BP1	ENSG00000106052	728.898	-0.0168562	0.0562417	0.605064	0.952098	636.996	-0.166595	0.0804319	0.0280223	0.0915749
NDUFA10	ENSG00000130414	727.535	0.00935907	0.0522505	0.780972	0.974975	819.653	0.00751863	0.0719744	0.914019	0.957966
MRPL3	ENSG00000114686	727.176	-0.00243172	0.0530805	0.94191	0.996169	877.717	0.458201	0.0733883	9.71e-11	2.7e-09
MTMR14	ENSG00000163719	726.916	0.0432319	0.0649053	0.232195	0.827181	715.799	-0.266914	0.0775986	0.00028932	0.00201255
AP3S1	ENSG00000177879	725.814	-0.00407505	0.0641773	0.843775	0.98468	664.37	-0.113553	0.0855711	0.156247	0.330934
PIK3CD	ENSG00000171608	724.437	-0.188037	0.116341	0.0064672	0.186546	727.904	-0.295272	0.0867774	0.000286524	0.00199549
EHD2	ENSG00000024422	723.887	-0.122782	0.114269	0.0250832	0.387019	592.517	-1.04968	0.0965479	1.18e-28	2.58e-26
PSMB5	ENSG00000100804	723.271	-0.0172516	0.0536096	0.609046	0.953252	914.666	0.268937	0.0702537	6.43e-05	0.000541833
PLEKHB2	ENSG00000115762	722.696	-0.0403684	0.0612985	0.262042	0.841787	775.335	0.069525	0.0744698	0.327786	0.54256
PSMB4	ENSG00000159377	722.509	-0.00978742	0.0530105	0.768526	0.973793	788.59	-0.108337	0.0734481	0.121764	0.27652
ARHGAP4	ENSG00000089820	722.501	-0.0310186	0.0600652	0.361172	0.885046	624.414	-0.0127197	0.247765	0.670949	0.816468
PNP	ENSG00000198805	721.076	-0.0541665	0.0656351	0.159995	0.768573	880.835	0.135582	0.0706722	0.044931	0.132234
HSPB1	ENSG00000106211	720.927	-0.210047	0.109895	0.0032811	0.1229	719.664	-0.642669	0.0877878	3.35e-14	1.54e-12
PARP9	ENSG00000138496	720.84	0.000745504	0.0558048	0.982772	0.999085	695.634	-0.311862	0.100117	0.000716278	0.00439836
GUCY1A1	ENSG00000164116	720.335	0.0142687	0.0530534	0.680417	0.966042	581.462	-0.730206	0.0885197	1.87e-17	1.22e-15
NUP98	ENSG00000110713	719.403	0.0183809	0.0540085	0.586857	0.949782	818.506	0.246274	0.0742409	0.000499286	0.00321605
FKBP5	ENSG00000096060	719.186	0.0315718	0.0575942	0.308282	0.866564	893.365	0.45715	0.0763427	4.98e-10	1.24e-08
RAC1	ENSG00000136238	718.718	0.125718	0.0916021	0.0192968	0.332677	665.106	0.119754	0.0887002	0.147666	0.317446
SELENOT	ENSG00000198843	717.642	-0.0993933	0.0857446	0.0396222	0.473862	743.991	-0.0468992	0.0802655	0.536137	0.725145
SLC30A9	ENSG00000014824	716.208	0.00707196	0.0550616	0.820925	0.982594	662.287	-0.0042206	0.0777526	0.94946	0.975328
HM13	ENSG00000101294	715.821	0.0294842	0.0567623	0.40046	0.897162	851.99	0.0331891	0.0737969	0.638368	0.79624
RPS3AP25	ENSG00000232385	714.764	-0.00391164	0.0556644	0.906307	0.99268	713.238	-0.279107	0.0891573	0.000790926	0.00479501
PDLIM1	ENSG00000107438	714.731	-0.0466879	0.0616204	0.218143	0.824576	712.384	-0.263331	0.0757726	0.000257853	0.00181548
ZNF106	ENSG00000103994	714.664	-0.000663122	0.0551159	0.998978	0.999918	663.25	-0.251345	0.0801673	0.000926376	0.005482
FPGS	ENSG00000136877	712.679	0.0815893	0.0841725	0.0649388	0.58381	816.759	0.302189	0.0778663	4.46e-05	0.000393585
PSMF1	ENSG00000125818	712.563	-0.000702334	0.0523647	0.983137	0.999085	801.824	0.0121973	0.0721492	0.860813	0.927512
MLF2	ENSG00000089693	711.437	-0.0174587	0.0545436	0.601075	0.951938	796.889	-0.0524242	0.0784096	0.480376	0.679251
RTF2	ENSG00000022277	710.293	-0.037612	0.0589634	0.298656	0.858614	748.226	-0.0884684	0.0722533	0.199828	0.390777
SMC4	ENSG00000113810	710.013	0.439374	0.0875272	2.76e-08	1.15e-05	823.47	1.16396	0.0803424	9.52e-49	6.89e-46
COX6B1	ENSG00000126267	709.786	-0.0188464	0.0542459	0.611151	0.953252	779.427	-0.234534	0.0767872	0.00128474	0.00722941
TMEM219	ENSG00000149932	709.774	0.0095067	0.0521362	0.777989	0.974975	746.426	-0.221581	0.0784606	0.00284189	0.0140817
CTSA	ENSG00000064601	709.642	-0.0255893	0.0582855	0.440932	0.906493	752.636	-0.145	0.0766247	0.0459951	0.134579
RNF168	ENSG00000163961	709.429	-0.117233	0.09345	0.0254261	0.387019	734.883	0.197746	0.0753148	0.00574122	0.0254811
DCAF13	ENSG00000164934	708.546	0.0260875	0.0557434	0.452047	0.908248	758.737	0.354771	0.0833895	6.98e-06	7.61e-05
PCBP2	ENSG00000197111	708.545	-0.00150507	0.0518333	0.968251	0.998384	679.441	-0.256065	0.0800901	0.000716254	0.00439836
SNAP23	ENSG00000092531	708.441	-0.0272131	0.0575581	0.421604	0.904354	602.086	-0.559842	0.0891016	5.43e-11	1.57e-09
SMC3	ENSG00000108055	708.333	0.0339691	0.0605265	0.330168	0.869854	716.402	0.353422	0.0793562	2.88e-06	3.45e-05
KAT7	ENSG00000136504	707.734	-0.0115997	0.0532397	0.727655	0.96962	691.682	-0.0248966	0.0746715	0.724637	0.849126
CLIC4	ENSG00000169504	707.155	-0.0012178	0.0544982	0.977103	0.999085	648.493	-0.0703674	0.078367	0.341182	0.554193
AK3	ENSG00000147853	706.093	0.0657452	0.0767685	0.107421	0.685715	673.145	0.0683492	0.0774244	0.356662	0.570847
ARF4	ENSG00000168374	705.902	-0.0497405	0.0665718	0.184775	0.793816	683.091	-0.0607293	0.0791268	0.417135	0.626325
RRM2	ENSG00000171848	705.861	0.153477	0.0983589	0.0101056	0.236472	976.748	0.654288	0.0745732	2.3e-19	2.02e-17
ZRANB2	ENSG00000132485	705.731	-0.0172254	0.0539588	0.636673	0.95942	652.237	0.0170604	0.0821579	0.825019	0.908451
NOP56	ENSG00000101361	705.349	0.265784	0.094264	0.00028193	0.0212735	973.044	0.725692	0.0760718	1.67e-22	2.03e-20
DCK	ENSG00000156136	705.08	0.0623722	0.0739886	0.121191	0.70865	689.816	-0.205942	0.0808436	0.00686434	0.0296053
INPP4B	ENSG00000109452	704.529	-0.36445	0.0899902	2.74e-06	0.000519438	648.864	-0.898375	0.0887292	3.87e-25	5.82e-23
ATIC	ENSG00000138363	704.343	0.0195882	0.0537045	0.565937	0.94499	817.79	0.373869	0.0829032	2.03e-06	2.51e-05
MRPL45	ENSG00000278845	703.378	-0.0288078	0.058216	0.398301	0.896394	753.11	-0.170196	0.0731328	0.0145655	0.054721
CLDND1	ENSG00000080822	703.138	-0.043647	0.0626629	0.234829	0.829482	612.314	-0.412182	0.0903127	1.31e-06	1.69e-05
MAPRE1	ENSG00000101367	702.847	0.0260346	0.0556684	0.452924	0.908806	779.999	0.213586	0.077448	0.00362455	0.0172401
MTHFD1	ENSG00000100714	702.131	0.0744468	0.0781992	0.0838993	0.644828	929.569	0.630487	0.0777644	7.12e-17	4.25e-15
CTSD	ENSG00000117984	702.106	-0.052605	0.068195	0.168985	0.781798	689.921	-0.566012	0.0834611	1.93e-12	6.82e-11
LBR	ENSG00000143815	701.651	-0.0331222	0.0591134	0.343115	0.877463	774.3	-0.0280324	0.0766999	0.699931	0.834195
HNRNPH3	ENSG00000096746	701.243	-0.0173176	0.0544691	0.604533	0.951938	764.72	0.293585	0.0826839	0.000169942	0.00126663
VSIR	ENSG00000107738	701.24	-0.0707638	0.0739385	0.0920438	0.658478	737.551	-0.666388	0.0784557	2.61e-18	1.96e-16
USP33	ENSG00000077254	701.042	-0.00345796	0.0563669	0.90825	0.99268	652.177	-0.198211	0.0814678	0.0100699	0.0405704
U2SURP	ENSG00000163714	700.664	0.0362237	0.0606448	0.306732	0.866261	729.069	0.359206	0.0787268	1.68e-06	2.12e-05
SNHG16	ENSG00000163597	700.078	-0.0027677	0.052547	0.933064	0.994574	742.082	0.320091	0.0759835	1.02e-05	0.000106667
ATP6V0B	ENSG00000117410	700.007	-0.00698162	0.0535577	0.831839	0.983082	749.661	0.0079471	0.0759967	0.913286	0.957371
AC012085.1	ENSG00000186076	699.807	-0.0134994	0.0549637	0.681493	0.966042	878.358	-0.00806855	0.0748303	0.909328	0.954778
ALDH9A1	ENSG00000143149	699.69	0.00124828	0.0540278	0.957214	0.997955	669.202	-0.187621	0.0824903	0.0155351	0.0574869
SHMT2	ENSG00000182199	699.329	0.00655619	0.0527466	0.844891	0.98468	836.17	0.267461	0.0729763	0.000112751	0.000886011
PAN3	ENSG00000152520	698.633	-0.216064	0.0996145	0.00192292	0.0889252	612.296	-0.538825	0.101815	2.03e-08	3.84e-07
RPSAP19	ENSG00000183298	697.74	-0.0755898	0.07587	0.0790017	0.632803	789.868	-0.19819	0.0727476	0.00426646	0.019833
NIPSNAP3A	ENSG00000136783	697.602	-0.0195125	0.0565859	0.552605	0.942088	689.572	-0.089297	0.074855	0.209058	0.402436
AC099336.2	ENSG00000236439	697.43	-0.0148758	0.0564303	0.646172	0.960267	742.623	-0.291172	0.0819304	0.000168599	0.00125743
RANBP2	ENSG00000153201	696.896	0.0777778	0.0798689	0.0747603	0.624281	587.772	-0.0974134	0.082061	0.209802	0.403667
CD46	ENSG00000117335	696.847	-0.0233382	0.0554688	0.491866	0.923317	686.497	-0.0921668	0.0844779	0.244496	0.447157
FCER1G	ENSG00000158869	695.85	-0.0203617	0.0556818	0.542087	0.939505	598.713	-0.742376	0.0923472	9.98e-17	5.81e-15
CGGBP1	ENSG00000163320	695.579	0.0153831	0.0537977	0.460583	0.914753	614.316	-0.0603958	0.0843996	0.445995	0.650718
NRAS	ENSG00000213281	694.457	-0.0014403	0.0526562	0.955515	0.997836	660.744	-0.210779	0.0817402	0.00638764	0.0278377
SSFA2	ENSG00000138434	694.234	0.638337	0.0994856	6.8e-12	8.85e-09	523.982	0.209296	0.0866026	0.00976756	0.0396561
GNPTAB	ENSG00000111670	693.87	0.118694	0.107196	0.0268428	0.398168	632.758	0.1133	0.0801672	0.131771	0.293262
ETF1	ENSG00000120705	693.294	0.0222486	0.057226	0.507574	0.929245	687.296	0.144103	0.0795616	0.0553319	0.153589
PSMD4	ENSG00000159352	691.976	-0.0331406	0.0576716	0.346681	0.879118	746.947	-0.161551	0.0746247	0.0227977	0.0779797
GMFB	ENSG00000197045	691.71	-0.0152347	0.0567451	0.636938	0.95942	654.428	0.113271	0.0945793	0.194601	0.385175
PSMC6	ENSG00000100519	690.943	-0.0235249	0.0552947	0.492186	0.923317	722.925	0.0928458	0.0839148	0.239402	0.441037
HP1BP3	ENSG00000127483	690.714	0.0238854	0.0578048	0.477858	0.92016	730.59	0.297144	0.077719	5.56e-05	0.000476852
TOMM22	ENSG00000100216	689.853	0.0166921	0.053567	0.62845	0.956988	823.947	0.0841807	0.0732631	0.229291	0.42904
NUDC	ENSG00000090273	689.485	0.0386364	0.0605418	0.28387	0.850629	903.217	0.565598	0.0806329	3.9e-13	1.53e-11
PMPCB	ENSG00000105819	689.308	-0.0107739	0.054291	0.743089	0.97167	670.348	-0.234754	0.0865401	0.00374819	0.0177083
LSM12	ENSG00000161654	689.28	-0.00151021	0.0523381	0.962651	0.998384	712.548	0.0672025	0.0779089	0.363958	0.578326
ST6GAL1	ENSG00000073849	689.171	0.195826	0.105428	0.00407516	0.140048	653.004	-0.28535	0.0907174	0.000746233	0.00455572
ERP29	ENSG00000089248	689.164	0.0361853	0.0604128	0.307887	0.866564	819.39	0.167205	0.0756521	0.0199777	0.0702437
HMGB1P6	ENSG00000259781	688.64	0.00483131	0.0529248	0.877151	0.990709	833.498	0.344987	0.0744423	1.29e-06	1.67e-05
SAE1	ENSG00000142230	688.52	-0.0507761	0.0670298	0.165553	0.776185	832.464	0.422378	0.0798706	3.2e-08	5.81e-07
FP565260.6	ENSG00000280071	688.151	-0.00570246	0.0551331	0.85057	0.985905	745.521	-0.231476	0.0752978	0.00121762	0.00692917
RTCB	ENSG00000100220	687.782	-0.00827415	0.05219	0.804671	0.980388	790.587	0.245682	0.0737633	0.000488823	0.00315567
VIM	ENSG00000026025	687.698	0.0108463	0.0557253	0.738404	0.970099	677.809	-0.427862	0.101524	6.15e-06	6.81e-05
TLN1	ENSG00000137076	686.363	0.0149296	0.0539092	0.656711	0.962739	658.123	-0.228561	0.0830818	0.00343992	0.0164907
RNF7	ENSG00000114125	685.81	0.00117785	0.0532762	0.966991	0.998384	647.865	-0.183355	0.0846078	0.0206771	0.0721764
IMMT	ENSG00000132305	685.228	0.0261067	0.0572947	0.445545	0.906698	779.522	0.163995	0.0773751	0.0252889	0.0846989
SURF4	ENSG00000148248	685.185	0.0379878	0.0602594	0.290432	0.855529	677.707	-0.00088535	0.247246	0.961459	0.980346
C21orf33	ENSG00000160221	685.08	-0.00426614	0.0551114	0.892811	0.99261	742.555	-0.227081	0.0758191	0.00161091	0.00875821
TMEM167A	ENSG00000174695	684.785	0.00725522	0.0556865	0.819472	0.982557	663.689	0.113906	0.0862192	0.158274	0.334005
EIF2AK2	ENSG00000055332	684.574	0.0263707	0.0573802	0.479529	0.920287	586.027	-0.216353	0.0844011	0.00633408	0.0276251
DAPK1	ENSG00000196730	684.141	-0.0186838	0.057693	0.562531	0.944604	584.179	-0.470477	0.102851	9.98e-07	1.35e-05
UBB	ENSG00000170315	683.578	-0.00292182	0.0524878	0.929982	0.993628	743.093	-0.128571	0.0775577	0.0801172	0.202834
GART	ENSG00000159131	682.848	0.0473914	0.062895	0.210579	0.820338	862.635	0.417125	0.0765168	1.35e-08	2.63e-07
PSMD11	ENSG00000108671	682.789	-0.0168734	0.0539557	0.562153	0.944604	786.644	0.186539	0.0877076	0.0226292	0.0775409
TRIM27	ENSG00000204713	681.61	0.0148836	0.0570407	0.642599	0.959886	739.931	0.165902	0.0832957	0.0339179	0.106888
IDH3B	ENSG00000101365	681.561	0.00603259	0.0543452	0.84624	0.984789	773.75	0.102016	0.076099	0.15884	0.334835
ATP5PF	ENSG00000154723	680.842	-0.0424739	0.0657947	0.194699	0.805484	754.923	0.101516	0.0758199	0.152113	0.32423
PSMG2	ENSG00000128789	680.677	0.0215301	0.0550054	0.528083	0.936465	714.573	-0.0136414	0.0778187	0.852793	0.923393
CSNK2A1	ENSG00000101266	679.557	0.0786457	0.0768672	0.0729691	0.616028	694.881	-0.01334	0.0791163	0.858026	0.926324
UBE2I	ENSG00000103275	678.952	0.0260141	0.0593093	0.436425	0.906493	767.939	0.195945	0.0752519	0.00619379	0.0271359
U2AF1L5	ENSG00000275895	678.778	-0.0177128	0.067296	0.392314	0.892574	868.518	0.277479	0.0796275	0.000233858	0.00167093
AKR7A2	ENSG00000053371	678.617	0.0197538	0.0553986	0.558597	0.944501	817.176	0.172841	0.0734194	0.0135039	0.051706
OAT	ENSG00000065154	678.534	-0.00147378	0.0533895	0.963988	0.998384	708.054	-0.0286882	0.0746835	0.68259	0.823502
CNDP2	ENSG00000133313	677.906	0.0255718	0.0584986	0.44732	0.906698	787.912	0.204196	0.0777304	0.00554104	0.0247523
GPSM3	ENSG00000213654	677.815	-0.0100181	0.0532535	0.762712	0.973793	640.26	-0.689069	0.0869628	2.9e-16	1.61e-14
PNN	ENSG00000100941	677.27	0.112802	0.092523	0.0283361	0.413151	693.317	0.255814	0.0765004	0.000432214	0.00284254
TBC1D9B	ENSG00000197226	677.14	0.0342181	0.0585453	0.334941	0.87204	739.255	0.0579765	0.075415	0.416135	0.625705
RPSAP54	ENSG00000213621	677.089	-0.0265643	0.0568883	0.437142	0.906493	773.385	-0.106768	0.071786	0.119474	0.272472
HIF1A	ENSG00000100644	677.043	0.0199909	0.0570759	0.577437	0.947803	502.325	-0.139795	0.0929674	0.103623	0.246118
TCF12	ENSG00000140262	676.929	0.0457324	0.0645273	0.216361	0.824163	660.733	-0.0526113	0.0786328	0.482379	0.680422
CDK4	ENSG00000135446	676.397	0.0160231	0.0545424	0.632618	0.958733	887.274	0.545755	0.078758	7.34e-13	2.75e-11
COPZ1	ENSG00000111481	676.12	0.0213011	0.055641	0.530218	0.936754	738.593	-0.112515	0.074654	0.113273	0.261861
UFC1	ENSG00000143222	676.016	0.0127203	0.0536267	0.704043	0.96819	726.677	-0.0797024	0.0787272	0.284869	0.495619
UNC13D	ENSG00000092929	674.893	-0.0132136	0.0567612	0.679153	0.966042	629.292	-0.467795	0.0904408	5.03e-08	8.74e-07
RNF2	ENSG00000121481	674.539	-0.0398456	0.0629709	0.265397	0.845625	615.239	-0.244061	0.0891793	0.00331657	0.0159689
NDUFS3	ENSG00000213619	674.452	-0.0693494	0.0738059	0.0980445	0.670351	773.111	-0.161446	0.0791222	0.030807	0.0986999
SDHD	ENSG00000204370	674.358	-0.0160211	0.0564702	0.622469	0.954552	685.734	-0.152236	0.0869145	0.0605155	0.164236
MAP4K2	ENSG00000168067	674.234	-0.023523	0.057235	0.481543	0.920287	638.099	-0.378248	0.0843351	2.32e-06	2.82e-05
SNHG1	ENSG00000255717	673.793	0.0676759	0.0721148	0.102771	0.679596	863.36	0.540285	0.0781973	8.43e-13	3.14e-11
FLII	ENSG00000177731	673.382	0.0368168	0.0615214	0.298157	0.858614	703.364	-0.0492117	0.0824	0.527614	0.718747
G3BP2	ENSG00000138757	672.489	-0.01237	0.0538438	0.70938	0.968801	681.583	0.172388	0.0792504	0.0205533	0.0718916
GRSF1	ENSG00000132463	672.422	0.1386	0.101417	0.0157012	0.296911	612.368	-0.0114124	0.0881761	0.889084	0.943276
EMB	ENSG00000170571	672.048	0.257955	0.0926339	0.000321995	0.02313	673.209	0.279609	0.0809134	0.000254687	0.00180274
MFF	ENSG00000168958	671.735	-0.0260837	0.0579386	0.438965	0.906493	615.467	-0.0898327	0.0800552	0.233898	0.43478
SFPQ	ENSG00000116560	670.543	0.117364	0.0956776	0.0254507	0.387019	556.771	0.285688	0.0883308	0.00054875	0.00347662
TMED7	ENSG00000134970	670.141	-0.0137089	0.0550098	0.676939	0.966042	609.305	-0.114523	0.089831	0.170492	0.350586
STARD7	ENSG00000084090	670.087	0.123901	0.093898	0.0210479	0.349556	672.524	0.292109	0.0813817	0.000146236	0.00110633
KMT2E	ENSG00000005483	669.873	0.0130379	0.0551253	0.692349	0.967395	624.737	-0.134927	0.0908284	0.109383	0.2552
PSMB3	ENSG00000277791	668.655	-0.0211188	0.0551379	0.532174	0.937312	838.045	0.140351	0.0749534	0.0490285	0.140855
ATP2C1	ENSG00000017260	668.383	-0.00762834	0.0562731	0.798326	0.980162	642.342	-0.180669	0.0836257	0.0213163	0.0739172
TBCA	ENSG00000171530	667.771	-0.0446847	0.0661098	0.257784	0.839199	683.362	-0.093623	0.0774811	0.202806	0.394733
LIPA	ENSG00000107798	666.976	0.00791207	0.054722	0.807175	0.980634	668.737	-0.192699	0.0837806	0.0141981	0.0537069
SAR1A	ENSG00000079332	666.877	0.00409966	0.0535614	0.894242	0.99268	708.083	0.100957	0.0805788	0.183869	0.369944
PPP2R5C	ENSG00000078304	665.725	-0.0458146	0.065035	0.225045	0.82649	602.366	-0.264474	0.0862558	0.00109905	0.00632846
PSMD6	ENSG00000163636	665.044	-0.016519	0.0575587	0.605565	0.952098	694.309	0.125076	0.0786014	0.0928374	0.226851
CARD8	ENSG00000105483	664.876	-0.0350026	0.0605775	0.318633	0.868442	593.104	-0.334065	0.0821245	1.75e-05	0.000173295
PLAC8	ENSG00000145287	664.7	-0.104415	0.0909333	0.0354675	0.459357	609.89	-0.689306	0.088819	1.08e-15	5.69e-14
PPP6C	ENSG00000119414	664.629	0.0133351	0.0562208	0.681204	0.966042	653.434	-0.218894	0.0817394	0.00457025	0.021009
SEC13	ENSG00000157020	663.623	0.0238872	0.055643	0.497801	0.925642	732.018	0.20054	0.0768647	0.00594663	0.0262718
ITGA2B	ENSG00000005961	663.572	0.0262717	0.0577447	0.440815	0.906493	638.031	-0.582654	0.0977801	3.82e-10	9.67e-09
UBA3	ENSG00000144744	663.526	0.0515096	0.0731071	0.16075	0.769544	598.579	-0.047661	0.0793545	0.524525	0.716218
ECHS1	ENSG00000127884	663.468	0.000811347	0.0532642	0.976347	0.999085	713.354	0.0597558	0.0799003	0.429845	0.63747
SLC35E2B	ENSG00000189339	663.297	-0.02451	0.0562428	0.471176	0.91771	697	-0.21711	0.0802535	0.00416286	0.019406
HEXA	ENSG00000213614	663.002	-0.0396317	0.0611441	0.272469	0.847662	639.743	-0.612595	0.0837062	3.64e-14	1.67e-12
PSMC5	ENSG00000087191	662.855	-0.0771029	0.0802625	0.076945	0.628782	784.605	0.192595	0.0791185	0.00994875	0.0401943
STX7	ENSG00000079950	661.984	-0.190676	0.101731	0.00413928	0.140857	592.339	-0.418927	0.0914512	1.18e-06	1.55e-05
ATP5MG	ENSG00000167283	661.041	-0.00463547	0.0549073	0.882584	0.991617	678.939	-0.00262892	0.0772842	0.966971	0.982868
STAU1	ENSG00000124214	660.898	0.000567426	0.0527452	0.984388	0.999085	653.524	-0.0438871	0.0866385	0.588065	0.764386
CCNB1	ENSG00000134057	660.834	-0.0447905	0.0619018	0.229649	0.827181	896.986	0.600963	0.0764605	5.78e-16	3.14e-14
KIF5B	ENSG00000170759	660.557	-0.0441885	0.0661871	0.259679	0.839297	595.195	-0.0159157	0.090443	0.849079	0.92191
CAVIN1	ENSG00000177469	660.369	0.060977	0.0839315	0.10579	0.683883	482.506	-0.609944	0.101891	3.11e-10	8.01e-09
TNFSF10	ENSG00000121858	659.678	-0.0485811	0.0637136	0.199772	0.809223	576.679	-0.0984268	0.0845961	0.214666	0.410839
TPGS2	ENSG00000134779	659.65	-0.00198998	0.0528332	0.95057	0.997509	727.629	0.10903	0.0743484	0.123801	0.279608
DNAJB6	ENSG00000105993	659.589	-0.00759717	0.0538952	0.809903	0.980642	622.998	0.0815895	0.079073	0.278525	0.488198
XPOT	ENSG00000184575	659.296	0.0293781	0.0567475	0.400797	0.897162	843.094	0.631297	0.0844338	1.09e-14	5.27e-13
TOR1AIP2	ENSG00000169905	659.22	-0.0359252	0.0625173	0.302119	0.862972	669.622	-0.068141	0.0856952	0.396647	0.608362
SEH1L	ENSG00000085415	658.663	-0.044809	0.0654549	0.258618	0.839297	788.369	0.27827	0.0758665	0.000116564	0.000913454
ERH	ENSG00000100632	658.304	-0.0246129	0.0566693	0.468055	0.916243	829.423	0.120039	0.0750294	0.0927419	0.226665
CNP	ENSG00000173786	656.298	0.0438366	0.0659577	0.225227	0.82649	663.171	0.113658	0.0786216	0.126935	0.284853
USP1	ENSG00000162607	656.247	0.0536642	0.0709609	0.158433	0.765194	672.249	0.553197	0.0820347	2.63e-12	9.24e-11
CMPK1	ENSG00000162368	655.197	0.0569626	0.071834	0.143004	0.743899	566.226	0.0277394	0.0865743	0.733116	0.853704
DCTN1	ENSG00000204843	654.757	0.000692828	0.0547222	0.983856	0.999085	695.69	-0.00771716	0.0776563	0.929367	0.964878
LUC7L3	ENSG00000108848	653.808	-0.0264582	0.0578026	0.435007	0.906493	604.711	0.0311622	0.0798802	0.680591	0.821979
SPTBN1	ENSG00000115306	653.722	-0.0308862	0.057913	0.383658	0.89154	545.876	-0.806042	0.0953939	2.98e-18	2.22e-16
RB1	ENSG00000139687	653.063	0.0112391	0.0540951	0.734808	0.96962	553.982	-0.138977	0.0972185	0.119122	0.272048
ADH5	ENSG00000197894	652.681	-0.0204042	0.0569354	0.53691	0.938377	653.826	-0.222942	0.0805903	0.0034406	0.0164907
ZMYND8	ENSG00000101040	652.079	-0.211488	0.100794	0.00227064	0.0981088	656.102	-0.450705	0.0860808	3.76e-08	6.77e-07
PLIN3	ENSG00000105355	651.715	-0.108816	0.0864586	0.029631	0.422089	662.546	-0.204158	0.0882594	0.0129757	0.0500145
UGP2	ENSG00000169764	651.171	0.000134318	0.0536302	0.997763	0.999435	626.223	0.0425996	0.0838712	0.590338	0.765706
CD55	ENSG00000196352	650.909	0.048324	0.0693521	0.187563	0.796645	595.8	-0.126497	0.0825068	0.104114	0.246748
COPE	ENSG00000105669	650.821	0.000229646	0.0541364	0.995404	0.999292	743	0.0709972	0.0802694	0.348152	0.562279
AP1B1	ENSG00000100280	650.816	-0.0114459	0.0566199	0.718604	0.96962	636.784	-0.211309	0.0830483	0.00697019	0.0299258
TMED9	ENSG00000184840	649.604	-0.0210685	0.0552909	0.535088	0.93774	844.751	0.225152	0.0758325	0.00178403	0.00956912
NT5C3A	ENSG00000122643	648.975	-0.0559073	0.0667316	0.152489	0.758294	518.106	-0.344651	0.101724	0.000235229	0.00167969
MTPAP	ENSG00000107951	648.528	0.00138111	0.0527113	0.966777	0.998384	681.554	0.084502	0.0757381	0.24122	0.442913
ACTR1A	ENSG00000138107	648.165	0.000125673	0.0551773	0.998105	0.999501	679.295	-0.0701953	0.0836065	0.37237	0.586658
SCP2	ENSG00000116171	647.515	-0.00391797	0.0527314	0.905149	0.99268	637.816	-0.221023	0.0842805	0.00518753	0.0234096
WIPF1	ENSG00000115935	647.487	0.00970218	0.0549804	0.766179	0.973793	574.327	-0.27706	0.0843748	0.000478982	0.00309733
MAGED2	ENSG00000102316	647.451	-0.0307323	0.0582883	0.376197	0.890654	487.419	-0.0287496	0.250001	0.335679	0.54914
NCSTN	ENSG00000162736	646.862	-0.0175055	0.0542742	0.603706	0.951938	739.122	-0.0365365	0.0735957	0.607254	0.776167
TK1	ENSG00000167900	646.17	0.0194648	0.0565589	0.558776	0.944501	962.963	0.809075	0.0891833	1.16e-20	1.2e-18
PTPN11	ENSG00000179295	645.506	0.0579891	0.0676211	0.144853	0.747568	581.693	0.0561211	0.0863927	0.489163	0.68612
RNF213	ENSG00000173821	644.633	-0.0268768	0.0589486	0.423155	0.904354	620.855	-0.455978	0.0884582	5.69e-08	9.78e-07
COPS2	ENSG00000166200	643.952	-0.00529609	0.0540414	0.870427	0.98917	569.18	-0.0960302	0.0895025	0.248898	0.453129
DDX39A	ENSG00000123136	643.652	-0.0261138	0.0593428	0.431187	0.906493	793.335	0.462824	0.0886225	3.91e-08	7.03e-07
TMA7	ENSG00000232112	643.479	-0.000534859	0.0541501	0.985713	0.999085	737.553	0.0447909	0.0762647	0.53766	0.726102
CYFIP1	ENSG00000273749	643.319	0.0134509	0.0549333	0.684265	0.966042	671.835	0.104433	0.0817224	0.174922	0.357157
NUDT5	ENSG00000165609	643.142	0.0187435	0.0547403	0.587076	0.949782	658.549	-0.0117457	0.0771361	0.869146	0.932379
THOC7	ENSG00000163634	642.996	-0.00226339	0.0535559	0.943463	0.996453	697.741	0.0661958	0.0739341	0.348377	0.562407
NUCB1	ENSG00000104805	642.924	0.0020487	0.0532242	0.951066	0.997565	683.846	-0.125751	0.0838528	0.110301	0.25663
CD82	ENSG00000085117	642.856	-0.0367873	0.0643517	0.259672	0.839297	530.553	-1.07731	0.0994522	1.83e-28	3.79e-26
LRRC41	ENSG00000132128	642.821	-0.0200052	0.0553767	0.551534	0.942088	685.946	0.00993804	0.0779027	0.882505	0.939483
SRRM1	ENSG00000133226	642.533	-0.106824	0.09004	0.0329467	0.443664	687.226	0.319878	0.0810605	3.13e-05	0.000290035
SMS	ENSG00000102172	642.43	-0.00480911	0.0528165	0.883846	0.991617	570.227	-0.00598969	0.247306	0.835033	0.91365
CNOT2	ENSG00000111596	642.179	0.0473246	0.0668766	0.200457	0.810503	670.334	0.0527716	0.0809055	0.490403	0.687194
FAM198B	ENSG00000164125	642.053	-0.0511571	0.0687294	0.174653	0.785554	551.41	-0.644136	0.0930727	6.05e-13	2.3e-11
ITM2A	ENSG00000078596	641.959	0.0332942	0.0579813	0.347515	0.879192	578.895	-0.00646623	0.247332	0.817901	0.904637
RPSAP9	ENSG00000234618	641.956	-0.100478	0.0869928	0.0386144	0.469186	731.469	-0.119203	0.0772408	0.10365	0.246118
NOP58	ENSG00000055044	641.622	0.0508351	0.0651002	0.186253	0.794205	779.371	0.697314	0.0760068	5.88e-21	6.19e-19
FBL	ENSG00000105202	641.302	0.071268	0.0780362	0.0910077	0.658478	817.38	0.363994	0.0908902	2.01e-05	0.000194985
GAPT	ENSG00000175857	641.099	-0.0355554	0.0606293	0.313308	0.867729	580.374	-0.260532	0.0849096	0.00108754	0.00626904
ITGA5	ENSG00000161638	640.537	-0.0379357	0.0644214	0.227382	0.826884	802.978	-0.10305	0.0725171	0.136477	0.300841
DOCK5	ENSG00000147459	640.153	-0.186992	0.115649	0.00646573	0.186546	613.951	-0.276416	0.0909433	0.00109908	0.00632846
SKA2	ENSG00000182628	640.029	0.00255915	0.0551684	0.937056	0.995078	641.231	0.0748585	0.0851042	0.349223	0.563381
SRPRA	ENSG00000182934	639.973	-0.0146374	0.0545156	0.65928	0.963625	743.732	0.139187	0.0780985	0.0598438	0.162986
MTF2	ENSG00000143033	639.901	-0.0505187	0.0655537	0.184081	0.793816	635.431	-0.149052	0.0830272	0.0560638	0.155397
AUP1	ENSG00000115307	639.567	-0.0051132	0.0543903	0.872694	0.989639	766.181	0.21057	0.0733703	0.00259413	0.013078
EDF1	ENSG00000107223	639.499	-0.0281081	0.0586663	0.408605	0.900093	609.849	-0.0100596	0.247549	0.734443	0.854475
LSM14A	ENSG00000257103	639.428	-0.000675433	0.0536145	0.982403	0.999085	678.861	0.0615671	0.0766928	0.401573	0.613062
COX8A	ENSG00000176340	639.141	-0.0624177	0.0743477	0.119598	0.705505	798.975	0.114219	0.0720421	0.0950166	0.230763
GNAS	ENSG00000087460	638.941	-0.00261347	0.0527431	0.936307	0.995063	656.298	-0.109708	0.0792711	0.143438	0.311033
PDK1	ENSG00000152256	638.914	0.0285412	0.0588702	0.407088	0.899811	565.614	-0.47785	0.0900976	2.36e-08	4.41e-07
MCM6	ENSG00000076003	638.215	0.0485521	0.0662815	0.199607	0.809223	934.356	0.804874	0.0780154	6.57e-26	1.09e-23
NDUFB6	ENSG00000165264	638.212	-0.0072495	0.0651181	0.705482	0.96819	693.183	-0.035934	0.0852437	0.65307	0.803459
TRA2A	ENSG00000164548	637.496	-0.00639757	0.0540243	0.841173	0.98468	552.057	0.05917	0.0828966	0.448627	0.652861
IFIT3	ENSG00000119917	637.485	0.023977	0.0684795	0.315712	0.868442	463.102	-0.709708	0.108457	6.71e-12	2.19e-10
LGALS8	ENSG00000116977	637.149	0.00525296	0.0536163	0.873476	0.989639	561.205	-0.292576	0.0874155	0.000356392	0.00239144
CTNNB1	ENSG00000168036	635.403	-0.0340183	0.0600294	0.331825	0.869854	658.441	-0.241974	0.0878739	0.00320093	0.0155284
DUSP3	ENSG00000108861	634.318	-0.0392782	0.0642739	0.218309	0.824576	765.281	0.2028	0.0780733	0.00610418	0.0268347
SRP72	ENSG00000174780	633.659	-0.0229086	0.0586981	0.48355	0.920287	636.648	-0.103791	0.0770447	0.155464	0.329577
RNF114	ENSG00000124226	633.436	-0.0599572	0.0692679	0.13327	0.730391	649.829	-0.0871366	0.0880187	0.288838	0.500369
EPB41L2	ENSG00000079819	633.197	-0.0131772	0.0546726	0.689388	0.967395	685.299	0.0799861	0.0759516	0.268467	0.47683
PDHB	ENSG00000168291	632.88	-0.0246906	0.057042	0.465791	0.915508	641.984	-0.128646	0.0843813	0.103851	0.246399
PCMTD2	ENSG00000203880	631.939	0.00937627	0.0552939	0.772579	0.974364	474.286	-0.348755	0.0919793	5.09e-05	0.0004409
TOR1AIP1	ENSG00000143337	631.921	0.102013	0.0881656	0.0372685	0.461714	635.611	-0.0311063	0.076699	0.669342	0.815283
CNST	ENSG00000162852	631.294	0.0431977	0.0632427	0.24361	0.835002	569.033	-0.360776	0.086598	1e-05	0.000105264
WARS	ENSG00000140105	631.158	0.0355433	0.0643	0.296808	0.857797	771.81	0.323254	0.0793466	1.8e-05	0.000177985
DNMT1	ENSG00000130816	631.135	0.0389067	0.0615612	0.283707	0.850629	812.48	0.734982	0.0918094	1.36e-16	7.8e-15
SPCS2	ENSG00000118363	629.86	0.00473313	0.0552864	0.883045	0.991617	660.309	0.0761285	0.0908026	0.369518	0.58385
PTBP3	ENSG00000119314	629.527	0.0117432	0.0539032	0.492754	0.923317	615.971	-0.180766	0.0950368	0.0390072	0.119037
PPP6R3	ENSG00000110075	629.486	-0.00771917	0.0540163	0.809816	0.980642	585.927	-0.0613562	0.079761	0.415447	0.625088
EZR	ENSG00000092820	629.355	-0.0590072	0.0717939	0.134375	0.735495	676.029	-0.0397117	0.075728	0.579969	0.757947
SNX1	ENSG00000028528	628.803	0.00715568	0.0530641	0.829237	0.982594	684.738	-0.133202	0.0798964	0.0773591	0.197368
LYN	ENSG00000254087	628.382	0.0535295	0.0694479	0.165084	0.774335	454.773	-0.211815	0.103165	0.0239357	0.0811529
DCTN2	ENSG00000175203	628.37	-0.0129182	0.0551864	0.692862	0.967395	711.044	-0.0816576	0.0749173	0.252892	0.457665
GYPC	ENSG00000136732	627.802	0.342632	0.103306	4.67e-05	0.00486583	637.728	0.173627	0.0907042	0.0393969	0.119816
TFDP2	ENSG00000114126	627.696	-0.121578	0.093621	0.022223	0.358645	597.412	-0.107075	0.0811945	0.161636	0.338551
NBN	ENSG00000104320	627.574	0.00150339	0.055064	0.963683	0.998384	620.053	-0.128961	0.086913	0.111719	0.258992
ZNF521	ENSG00000198795	626.487	-0.0555455	0.0695133	0.151988	0.757479	469.651	-0.671102	0.103162	9.54e-12	3.07e-10
NECAP2	ENSG00000157191	626.32	0.0240722	0.058391	0.461533	0.915022	612.48	-0.478149	0.0902596	2.45e-08	4.55e-07
HOPX	ENSG00000171476	625.126	-0.0187418	0.0566479	0.56869	0.945827	518.739	-0.646083	0.0963991	2.75e-12	9.64e-11
GNS	ENSG00000135677	624.945	0.00905401	0.0556643	0.778632	0.974975	632.714	-0.176733	0.0891497	0.032974	0.104597
VPS29	ENSG00000111237	624.032	-0.0279873	0.0586734	0.410611	0.900743	650.428	0.0744065	0.0862373	0.357098	0.571229
S100A9	ENSG00000163220	623.828	0.0060756	0.0568362	0.823294	0.982594	642.998	-0.446447	0.234079	0.00914646	0.0375293
PRDX5	ENSG00000126432	623.294	-0.042097	0.0648845	0.28532	0.851171	682.542	-0.156604	0.0837028	0.0462083	0.134964
ACADM	ENSG00000117054	622.529	-0.0412822	0.0642243	0.211523	0.822168	574.31	-0.0504919	0.0825451	0.515939	0.708144
RBPJ	ENSG00000168214	622.419	-0.0141654	0.0558394	0.663651	0.964254	646.056	-0.012464	0.0776187	0.862753	0.92836
RPSAP47	ENSG00000188856	621.004	-0.052367	0.0667796	0.173536	0.783433	697.345	-0.129048	0.0772531	0.0801101	0.202834
VBP1	ENSG00000155959	620.916	-0.0320926	0.0610332	0.348555	0.879213	518.077	-0.00722702	0.247334	0.806382	0.897315
BRD8	ENSG00000112983	620.755	-0.136463	0.0992679	0.0159743	0.297797	702.338	0.00864025	0.0806423	0.910486	0.95551
ADPGK	ENSG00000159322	620.498	0.0377019	0.0605537	0.295536	0.857773	700.749	0.148727	0.0844342	0.0603069	0.163924
ARPP19	ENSG00000128989	619.962	0.0308716	0.0611955	0.358963	0.884663	608.473	0.0123471	0.0839009	0.876779	0.937015
PSMD2	ENSG00000175166	619.471	0.175295	0.122875	0.00921366	0.226813	684.624	0.607605	0.106737	1.78e-09	4.08e-08
LMAN2	ENSG00000169223	617.747	-0.0262539	0.0576148	0.439863	0.906493	775.753	0.0481374	0.0769549	0.511413	0.704691
FADS2	ENSG00000134824	617.543	0.535137	0.106928	2.7e-08	1.15e-05	697.564	0.745915	0.107435	4.26e-13	1.65e-11
RPL13AP25	ENSG00000136149	617.437	0.00362317	0.0563626	0.91418	0.99268	657.189	-0.238246	0.0934786	0.00590918	0.0261263
KIAA0141	ENSG00000081791	617.429	-0.0388415	0.0610601	0.281255	0.850629	631.991	-0.148294	0.0816411	0.0548311	0.152602
ACSL4	ENSG00000068366	617.175	0.172245	0.145765	0.0119509	0.261091	465.941	-0.0102142	0.247474	0.737516	0.856747
METAP1	ENSG00000164024	616.765	-0.0209684	0.0557489	0.533314	0.93774	658.704	0.158258	0.0828137	0.0421192	0.126139
PSMB7	ENSG00000136930	616.131	0.0262209	0.0581539	0.436991	0.906493	680.153	0.0914279	0.0768785	0.212493	0.40749
TWISTNB	ENSG00000105849	616.013	0.0949238	0.088544	0.0463722	0.512061	542.36	0.20669	0.0970485	0.020518	0.0718161
NEK9	ENSG00000119638	615.185	0.0486016	0.0675212	0.193637	0.804605	644.899	-0.108607	0.0821191	0.159974	0.336307
PPIF	ENSG00000108179	615.037	0.0398536	0.0613781	0.272521	0.847662	693.934	0.375019	0.0802946	9.32e-07	1.27e-05
TMED3	ENSG00000166557	614.931	-0.0446638	0.0637345	0.20782	0.817384	706.214	-0.0468281	0.0845948	0.555673	0.73922
NDUFA5	ENSG00000128609	614.691	-0.036016	0.0651408	0.287199	0.852267	593.532	-0.0586898	0.0814108	0.450188	0.653899
UBXN4	ENSG00000144224	614.287	-0.0141746	0.0544041	0.669351	0.965233	606.207	-0.173126	0.0794451	0.0210079	0.0730228
RPA2	ENSG00000117748	614.243	0.0616423	0.0711385	0.125697	0.71608	807.221	0.401808	0.0768306	4.8e-08	8.4e-07
PPHLN1	ENSG00000134283	613.729	-0.053177	0.06684	0.168159	0.781182	670.427	0.0612076	0.0775468	0.409967	0.620635
OAZ2	ENSG00000180304	613.377	-0.128517	0.0958822	0.0189438	0.329319	566.537	-0.40286	0.0892931	1.76e-06	2.21e-05
DNAJC10	ENSG00000077232	613.342	0.0136114	0.0567903	0.672288	0.965853	611.842	-0.0547131	0.085014	0.492517	0.689144
SF1	ENSG00000168066	612.832	0.081484	0.0876645	0.0662666	0.589269	699.972	0.335479	0.0863696	3.76e-05	0.000339382
USP14	ENSG00000101557	612.52	0.0458326	0.0645688	0.218302	0.824576	656.65	0.160948	0.0822423	0.0375006	0.115382
SPG21	ENSG00000090487	612.461	0.0392655	0.0627932	0.273534	0.847662	630.186	0.20675	0.0952452	0.0185667	0.0662376
LRPAP1	ENSG00000163956	612.416	-0.00414822	0.0529168	0.899359	0.99268	848.712	0.418807	0.0718198	1.47e-09	3.42e-08
MAP1LC3B	ENSG00000140941	612.271	0.0267826	0.0571758	0.463346	0.915508	567.549	-0.288662	0.0944561	0.000972714	0.00572112
BIRC5	ENSG00000089685	611.859	-0.0449459	0.0637412	0.195072	0.80599	857.78	0.696969	0.0800293	3.76e-19	3.15e-17
CPSF3	ENSG00000119203	611.815	0.0314775	0.0579656	0.369911	0.889866	672.056	0.191492	0.0827243	0.0138338	0.0525965
ATP6V0D1	ENSG00000159720	611.619	-0.0241553	0.0558879	0.500254	0.926329	636.479	-0.128926	0.0883429	0.117242	0.269202
TPX2	ENSG00000088325	611.354	-0.0163381	0.0578206	0.607715	0.953252	806.847	0.549225	0.0780102	3.38e-13	1.34e-11
SNHG8	ENSG00000269893	611.202	0.0011752	0.0533834	0.972042	0.99897	646.53	-0.234248	0.0822056	0.00254603	0.012886
TROVE2	ENSG00000116747	611.101	-0.0048261	0.0575564	0.873171	0.989639	592.874	-0.0471061	0.0816612	0.540617	0.728024
GIT2	ENSG00000139436	610.904	0.0435259	0.0634342	0.236997	0.830852	609.021	-0.0832987	0.0793153	0.266296	0.473936
PSMD1	ENSG00000173692	610.867	0.0119584	0.0536271	0.719699	0.96962	755.645	0.316515	0.0844215	7.03e-05	0.000585858
AL034397.3	ENSG00000274536	610.816	-0.0195598	0.0553882	0.560013	0.944501	669.588	-0.00648862	0.247371	0.820765	0.905917
CPSF2	ENSG00000165934	609.597	-0.0140632	0.0558979	0.665581	0.96474	619.615	0.0107999	0.0810866	0.888721	0.943151
STK26	ENSG00000134602	609.291	-0.317867	0.0942715	4.09e-05	0.00448216	507.363	-0.0118905	0.24763	0.695104	0.830673
AL139095.2	ENSG00000220472	609.176	-0.0655205	0.077314	0.107535	0.685715	734.125	-0.0186181	0.0761845	0.796833	0.890285
RAB7B	ENSG00000276600	608.857	0.126256	0.0976162	0.0206359	0.345525	763.524	0.45855	0.0807663	3.12e-09	6.78e-08
AC011979.1	ENSG00000239470	608.698	-0.0309981	0.061382	0.312186	0.867729	689.888	-0.172697	0.0868565	0.0331597	0.105042
SMU1	ENSG00000122692	608.394	-0.0693718	0.0752318	0.0973598	0.669137	600.38	0.024081	0.0807283	0.744554	0.861232
SCRN1	ENSG00000136193	608.289	0.00108326	0.0553823	0.978016	0.999085	549.235	-0.392201	0.092454	6.4e-06	7.04e-05
NDFIP1	ENSG00000131507	608.182	-0.149422	0.100331	0.011617	0.257378	590.321	-0.475874	0.0933867	7.21e-08	1.21e-06
TXLNA	ENSG00000084652	607.712	0.0018556	0.0530466	0.955838	0.997909	688.715	0.23855	0.084782	0.0027247	0.0135766
STARD3NL	ENSG00000010270	607.665	-0.0562821	0.0675199	0.152949	0.758771	517.086	-0.119684	0.0878925	0.144094	0.312162
EIF1B	ENSG00000114784	607.659	-0.0838174	0.0887388	0.0620253	0.577401	545.908	-0.189571	0.0892481	0.0223413	0.0767815
KDM5B	ENSG00000117139	607.602	-0.0206338	0.0572	0.531732	0.937312	654.027	-0.449858	0.0905837	1.57e-07	2.5e-06
OS9	ENSG00000135506	607.124	-0.0192968	0.057713	0.551822	0.942088	728.664	-0.0211253	0.0754116	0.775947	0.877879
SEC63	ENSG00000025796	605.726	0.042735	0.0660322	0.239374	0.833601	534.833	-0.00306386	0.0868812	0.969292	0.984085
ZNF267	ENSG00000185947	605.685	-0.0388524	0.0633645	0.252943	0.837408	405.334	-0.086902	0.0988419	0.337137	0.550481
CLC	ENSG00000105205	605.63	-0.00731866	0.0580152	0.808336	0.980634	810.918	-0.320099	0.0855282	7.13e-05	0.000592761
CCL2	ENSG00000108691	605.474	0.00567272	0.0541519	0.862474	0.987524	305.158	-0.709312	0.130518	6.09e-09	1.27e-07
FUCA1	ENSG00000179163	604.824	-0.0021884	0.0555227	0.932728	0.994521	624.45	-0.539611	0.0957627	2.98e-09	6.5e-08
GPBP1	ENSG00000062194	604.693	0.00215344	0.0555407	0.95327	0.997565	561.155	-0.00424263	0.0826757	0.955919	0.978057
IFNGR1	ENSG00000027697	604.596	0.00407219	0.0541906	0.901021	0.99268	596.97	-0.234337	0.0913818	0.00569047	0.0252849
ATG3	ENSG00000144848	604.388	0.00480851	0.056329	0.878981	0.99121	609.029	0.0135859	0.077685	0.854559	0.924441
VPS26C	ENSG00000157538	604.323	-0.0586104	0.0725259	0.135819	0.736067	542.259	-0.282263	0.0938609	0.00117466	0.00670781
TMEM50A	ENSG00000183726	603.484	0.00499938	0.054412	0.878617	0.991093	667.082	-0.0454369	0.0763911	0.529943	0.720225
NDUFB3	ENSG00000119013	603.413	-0.164195	0.131199	0.0123558	0.264735	647.368	-0.0960172	0.0872684	0.238917	0.440722
S100A8	ENSG00000143546	602.529	-0.0213266	0.0614867	0.451763	0.908174	610.235	-0.300282	0.226775	0.0528881	0.148746
PRCP	ENSG00000137509	601.485	-0.152071	0.106368	0.0120694	0.261097	552.846	-0.687188	0.0964521	1.23e-13	5.31e-12
CYBB	ENSG00000165168	601.034	0.0692664	0.0790998	0.0955925	0.66702	540.919	-0.0085274	0.247414	0.773925	0.877804
ATP6V0E1	ENSG00000113732	600.911	0.0122085	0.0546926	0.711374	0.969446	678.009	-0.206375	0.0784869	0.00555455	0.0247952
LEPROTL1	ENSG00000104660	600.708	-0.0410668	0.0625532	0.251278	0.836797	563.078	-0.166843	0.0864619	0.0388208	0.118577
SAFB	ENSG00000160633	600.526	0.00454189	0.0575061	0.882285	0.991617	704.359	0.257244	0.0881951	0.00179063	0.00959116
SNX3	ENSG00000112335	600.191	0.225431	0.12418	0.00354335	0.127231	434.266	0.18742	0.104253	0.0474026	0.137412
NIPSNAP2	ENSG00000146729	599.418	0.0472124	0.0655685	0.217933	0.824576	627.013	0.176306	0.0855097	0.0276913	0.0907751
WNK1	ENSG00000060237	599.413	-0.0754088	0.0802711	0.0797382	0.634947	536.528	-0.259129	0.086823	0.0014312	0.00792259
MSH6	ENSG00000116062	599.249	0.353347	0.0934499	8.42e-06	0.00121837	695.082	0.64342	0.0799024	1.1e-16	6.35e-15
VAV1	ENSG00000141968	599.069	0.0560714	0.0676605	0.151894	0.757479	587.772	-0.200353	0.0867561	0.0134158	0.0514368
IGF2R	ENSG00000197081	598.997	-0.182813	0.103245	0.005282	0.165213	487.416	-0.183079	0.0915848	0.0310071	0.0993101
RANBP1	ENSG00000099901	597.748	0.0769175	0.0885184	0.0738131	0.621172	798.234	0.975159	0.0828034	4.45e-33	1.23e-30
YIPF3	ENSG00000137207	597.386	-0.0281479	0.057625	0.414169	0.902058	648.716	-0.28199	0.0794476	0.000181308	0.00133416
UBE2D2	ENSG00000131508	597.041	0.0560841	0.0723576	0.149749	0.752937	527.481	0.0540561	0.0960139	0.542593	0.729699
RNF130	ENSG00000113269	596.915	0.271879	0.0938865	0.000220762	0.017548	633.536	0.177724	0.078022	0.0161301	0.0590843
RAB14	ENSG00000119396	596.787	0.0239393	0.0585324	0.47219	0.918311	576.105	-0.116186	0.098529	0.197932	0.388948
NDUFV1	ENSG00000167792	596.667	-0.053572	0.0675712	0.167013	0.779518	704.962	0.163441	0.0844011	0.0389817	0.118991
ZNF292	ENSG00000188994	595.616	0.00862106	0.0557034	0.774214	0.974538	614.553	-0.191151	0.0836262	0.0151722	0.0563965
BLMH	ENSG00000108578	595.122	0.0179006	0.055755	0.59086	0.950432	670.913	0.19567	0.0800724	0.00967341	0.0393014
GLIPR1	ENSG00000139278	594.554	0.188827	0.106658	0.00504172	0.163042	530.799	-0.352882	0.0923709	4.46e-05	0.000393585
PSMC3	ENSG00000165916	594.454	-0.0146228	0.0544145	0.660325	0.964088	747.151	0.386151	0.0803517	4.64e-07	6.74e-06
GLRX3	ENSG00000108010	594.221	-0.0172768	0.0562371	0.598749	0.951938	624.478	0.253334	0.0837965	0.00129928	0.00729703
TMEM14C	ENSG00000111843	593.956	-0.078622	0.080098	0.0728122	0.616028	635.297	-0.0858042	0.0780083	0.245193	0.447863
IK	ENSG00000113141	593.822	-0.0713199	0.0793199	0.0901592	0.658414	604.516	-0.0412175	0.0793469	0.581329	0.758954
SETD3	ENSG00000183576	593.299	0.00746962	0.0557199	0.81304	0.981325	555.988	-0.0734895	0.086885	0.365708	0.579901
EXOC4	ENSG00000131558	592.897	-0.0327679	0.0590212	0.350838	0.879213	591.25	-0.156733	0.0827702	0.0441325	0.130615
TFG	ENSG00000114354	592.783	0.00138535	0.0534708	0.967813	0.998384	619.32	-0.0185636	0.0783771	0.801065	0.893503
UBL5	ENSG00000198258	592.727	-0.0464967	0.0651076	0.210007	0.81995	731.144	0.0453667	0.0740953	0.526808	0.717956
RALB	ENSG00000144118	592.174	0.0309829	0.0590187	0.370724	0.889866	512.572	-0.0950254	0.0847279	0.232441	0.432766
HNRNPA1P35	ENSG00000225695	591.766	-0.0909348	0.0906018	0.0525177	0.539316	626.08	-0.119367	0.0806526	0.117263	0.269202
LARP4B	ENSG00000107929	591.632	-0.0459883	0.0645776	0.21434	0.823906	584.482	0.0307975	0.0855129	0.701957	0.835234
HAT1	ENSG00000128708	591.425	0.0255346	0.0566576	0.459227	0.913628	668.481	0.402045	0.0803513	1.55e-07	2.48e-06
NORAD	ENSG00000260032	591.34	-0.0178173	0.0580844	0.576772	0.947755	510.327	-0.06646	0.103385	0.478227	0.677371
DOCK8	ENSG00000107099	590.703	0.0349877	0.0600301	0.321614	0.868837	585.163	-0.362052	0.0858445	8.05e-06	8.63e-05
DRAM1	ENSG00000136048	590.027	0.00281976	0.0584987	0.924625	0.992794	472.137	0.106957	0.100342	0.243605	0.446134
VCL	ENSG00000035403	589.309	0.4242	0.0929754	2.63e-07	7.61e-05	602.391	-0.0694662	0.0847264	0.381744	0.595213
TAGAP	ENSG00000164691	589.062	-0.679225	0.0957493	6.48e-14	1.35e-10	769.571	-0.314027	0.077636	2.11e-05	0.000203137
IKZF1	ENSG00000185811	588.764	-0.00634045	0.0544309	0.844748	0.98468	610.862	0.000985546	0.0770439	0.989851	0.994088
MTCH2	ENSG00000109919	588.455	-0.0364464	0.0611351	0.305267	0.865672	680.239	0.157114	0.0798	0.037075	0.114194
HNRNPD	ENSG00000138668	588.318	-0.0116166	0.0594709	0.672766	0.965853	594.367	0.122042	0.0829695	0.11764	0.269641
VTA1	ENSG00000009844	588.096	-0.0540837	0.0735135	0.148602	0.75116	618.082	0.194524	0.0885391	0.01837	0.0656681
CCAR1	ENSG00000060339	587.914	-0.210555	0.0963048	0.00187159	0.087004	592.963	0.00719339	0.0814331	0.92628	0.963575
INSIG1	ENSG00000186480	587.533	0.530591	0.114716	1.76e-07	5.43e-05	569.695	0.311688	0.0889429	0.000183312	0.0013472
ATP5MD	ENSG00000173915	587.322	-0.0379202	0.0677532	0.255036	0.83766	623.176	-0.0581843	0.0877911	0.483729	0.681412
SUGT1	ENSG00000165416	586.963	-0.0319742	0.0611151	0.350027	0.879213	544.296	-0.0796249	0.0881198	0.33275	0.546633
NDUFB9	ENSG00000147684	586.516	-0.00347518	0.053154	0.915031	0.99268	686.343	-0.0515636	0.0794056	0.492194	0.688893
ACTL6A	ENSG00000136518	586.351	0.016671	0.0550055	0.603877	0.951938	735.604	0.64667	0.0799867	8.25e-17	4.85e-15
YTHDF3	ENSG00000185728	585.882	-0.0101251	0.0542245	0.75759	0.973793	552.567	0.00380451	0.0856893	0.963087	0.980796
SEM1	ENSG00000127922	584.758	-0.0431297	0.0651618	0.23387	0.828573	610.753	-0.199773	0.0888938	0.0157355	0.0580059
CBWD1	ENSG00000172785	584.436	-0.0535193	0.0693878	0.163028	0.770318	646.471	0.437569	0.0971656	1.57e-06	2e-05
SERPINB6	ENSG00000124570	584.07	0.0315742	0.0623942	0.348403	0.879213	652.65	0.0700427	0.0863036	0.385983	0.599136
DOK3	ENSG00000146094	583.945	-0.00644997	0.0555047	0.839289	0.98468	613.991	-0.480127	0.0830571	1.56e-09	3.63e-08
SLC25A36	ENSG00000114120	583.68	0.00967808	0.0551481	0.757162	0.973793	530.097	-0.0335503	0.0850584	0.673853	0.817994
RSU1	ENSG00000148484	583.073	-0.00131558	0.0564449	0.965504	0.998384	607.462	0.115871	0.0810978	0.127695	0.286061
UBE2G1	ENSG00000132388	583.014	0.120471	0.116164	0.0263272	0.394417	566.23	0.370692	0.10179	8.24e-05	0.000672497
MAN2B1	ENSG00000104774	582.93	0.14864	0.130098	0.0161525	0.299814	630.118	-0.043745	0.0970261	0.623655	0.78662
LIMD2	ENSG00000136490	582.884	-0.083157	0.0902012	0.0626448	0.578811	507.579	-0.879513	0.0937958	6.51e-22	7.41e-20
PRKCSH	ENSG00000130175	582.713	0.0318262	0.059175	0.35487	0.882135	685.998	0.169822	0.0816238	0.0271138	0.0894903
ELK3	ENSG00000111145	582.401	-0.0938003	0.09569	0.0485171	0.520709	481.455	-0.662965	0.105621	4.36e-11	1.3e-09
ABHD14B	ENSG00000114779	582.273	-0.0492787	0.0663958	0.190509	0.800229	614.738	-0.0293938	0.08228	0.704341	0.83678
ECH1	ENSG00000104823	582.261	-0.00349254	0.053544	0.914473	0.99268	607.443	-0.202928	0.0890031	0.0143516	0.0541284
WTAP	ENSG00000146457	581.784	-0.00955055	0.0571338	0.761503	0.973793	538.609	-0.0698457	0.0849356	0.380537	0.594428
ANP32A	ENSG00000140350	580.666	0.00727693	0.0553116	0.827829	0.982594	673.912	0.10613	0.0904771	0.207591	0.400811
SCARB1	ENSG00000073060	580.471	-0.0231335	0.0576506	0.372744	0.89013	679.358	0.145111	0.0769865	0.0469578	0.13643
KPNA6	ENSG00000025800	580.253	-0.00957728	0.0540246	0.770551	0.973793	612.108	-0.0384027	0.0857862	0.632613	0.792058
SCAF11	ENSG00000139218	580.246	0.0156562	0.0589397	0.616008	0.953545	503.686	-0.0730695	0.0978261	0.414604	0.624306
RPS27L	ENSG00000185088	580.051	-0.0352582	0.0618338	0.311791	0.867729	673.465	0.0593701	0.0778004	0.422346	0.631256
ARHGEF2	ENSG00000116584	579.604	-0.00548617	0.0576385	0.855943	0.987036	581.021	-0.154543	0.0870189	0.0570715	0.157436
USP39	ENSG00000168883	579.53	-0.0155288	0.0555352	0.636944	0.95942	666.578	0.114996	0.0816833	0.134718	0.297986
SDHB	ENSG00000117118	579.498	-0.0272661	0.0591823	0.50049	0.926329	664.824	0.0728611	0.0781261	0.326685	0.54128
DTX3L	ENSG00000163840	579.149	0.0287931	0.0599299	0.383082	0.891205	535.596	-0.166575	0.0869664	0.0402934	0.121997
MLLT3	ENSG00000171843	578.027	-0.391656	0.105743	1.06e-05	0.00145459	469.188	-1.05057	0.104563	7.47e-25	1.11e-22
MCM2	ENSG00000073111	576.817	0.255424	0.11681	0.00147162	0.0719437	814.219	0.908356	0.084801	8.8e-28	1.76e-25
AL450405.1	ENSG00000230202	576.127	-0.00910862	0.0560161	0.683051	0.966042	639.692	-0.202258	0.0900632	0.0156307	0.0577478
STAT6	ENSG00000166888	574.911	-0.00657222	0.0553057	0.836996	0.984273	599.37	-0.121078	0.0793943	0.106496	0.250342
PLK1	ENSG00000166851	574.619	-0.0264042	0.057561	0.443537	0.906698	759.281	0.715094	0.0827515	6.77e-19	5.52e-17
EIF2S1	ENSG00000134001	574.516	-9.32e-05	0.0555479	0.996892	0.999292	690.581	0.378742	0.0834797	1.76e-06	2.21e-05
CYB5R4	ENSG00000065615	574.46	0.0252542	0.0571867	0.458797	0.913358	534.325	-0.199332	0.0994405	0.0283124	0.0923144
AC107983.1	ENSG00000227077	574.343	-0.00992634	0.0571843	0.759708	0.973793	634.072	-0.195481	0.0792596	0.00901793	0.0371072
SLC25A39	ENSG00000013306	574.155	-0.026572	0.0585611	0.360439	0.885046	683.485	0.323455	0.0833843	4.04e-05	0.000360535
ATRX	ENSG00000085224	573.819	-0.0865523	0.089432	0.0575791	0.562977	382.182	-0.015127	0.247838	0.627474	0.788685
RUVBL2	ENSG00000183207	573.544	0.00727383	0.0544552	0.828177	0.982594	824.05	0.558841	0.0792682	2.89e-13	1.16e-11
TCERG1	ENSG00000113649	573.365	0.0174188	0.0579372	0.585574	0.949782	666.74	0.554827	0.0850236	1.16e-11	3.7e-10
DAD1	ENSG00000129562	573.153	0.0745211	0.0902762	0.0767222	0.628782	636.513	-0.0378551	0.0791799	0.612941	0.779267
FBXL5	ENSG00000118564	572.444	0.0154954	0.0562163	0.63567	0.95942	535.951	-0.147569	0.0948639	0.0913994	0.224189
MAPRE2	ENSG00000166974	572.249	-0.012887	0.0544414	0.696342	0.967395	519.159	-0.34658	0.0954797	9.66e-05	0.000774309
NAP1L4	ENSG00000205531	571.867	0.0216044	0.0564931	0.512343	0.931225	739.324	0.258366	0.0806589	0.000695459	0.00428872
ERP44	ENSG00000023318	571.742	-0.093501	0.0874656	0.0482298	0.520406	549.96	-0.109409	0.0882488	0.183301	0.369186
CAND1	ENSG00000111530	571.356	0.0634554	0.0747406	0.110904	0.69111	591.365	0.274811	0.0870772	0.000756327	0.00460278
APOBEC3C	ENSG00000244509	571.106	-0.00689861	0.055277	0.829416	0.982594	627.401	-0.173417	0.0825527	0.0261193	0.0869267
PLP2	ENSG00000102007	571.053	-0.0397049	0.0629511	0.268149	0.847662	492.92	-0.0180376	0.248258	0.555741	0.73922
SWAP70	ENSG00000133789	570.872	-0.147231	0.102139	0.012647	0.268214	442.25	-1.24375	0.111374	4.46e-30	1.08e-27
LTBR	ENSG00000111321	570.746	0.0501382	0.0733065	0.16605	0.776364	632.859	0.335124	0.0852882	3.11e-05	0.000288631
NUCB2	ENSG00000070081	570.675	-0.00336515	0.0577917	0.910744	0.99268	662.672	0.582464	0.0803524	6.69e-14	2.98e-12
NUP50	ENSG00000093000	570.281	-0.0240478	0.0576711	0.524151	0.936036	667.748	0.286797	0.0797152	0.000142822	0.00108547
EEF1A1P4	ENSG00000245205	569.281	-0.0607141	0.0828778	0.107703	0.685715	640.892	-0.270483	0.106424	0.00507571	0.0229594
UBE2F	ENSG00000184182	568.299	-0.000879312	0.0540843	0.977705	0.999085	467.701	-0.401132	0.0922822	3.82e-06	4.44e-05
MDM2	ENSG00000135679	567.402	0.0067584	0.0576676	0.827183	0.982594	547.802	0.0238145	0.0910869	0.779541	0.879968
RBM12	ENSG00000244462	566.263	-0.00309238	0.0534837	0.923303	0.992726	646.655	0.251694	0.0869147	0.00198248	0.0104543
SF3A3	ENSG00000183431	566.258	0.0224112	0.0563227	0.505755	0.928495	727.08	0.36754	0.0793909	1.19e-06	1.56e-05
CCDC47	ENSG00000108588	565.95	-0.0439138	0.0634696	0.235386	0.829765	636.07	0.157491	0.0839275	0.0456531	0.133781
CTDSP2	ENSG00000175215	565.804	-0.0618319	0.0736021	0.121713	0.70865	520.721	-0.187473	0.086799	0.0208987	0.0727307
TOP2B	ENSG00000077097	565.713	0.0135252	0.0587056	0.663601	0.964254	472.459	-0.00217045	0.0918963	0.979041	0.989125
CHMP5	ENSG00000086065	564.81	-0.0098003	0.0548188	0.750773	0.973307	518.522	-0.319995	0.0916777	0.000183732	0.00134943
PFKP	ENSG00000067057	564.651	0.0431063	0.0649886	0.232055	0.827181	650.846	0.236681	0.080468	0.00178772	0.00958446
EEF1B2P6	ENSG00000213261	564.624	-0.0473496	0.0714395	0.18564	0.793816	598.604	-0.150696	0.0863114	0.0618612	0.166949
UROD	ENSG00000126088	564.611	-0.191098	0.100633	0.00389939	0.135801	611.676	-0.187109	0.0852354	0.0190227	0.0675839
SH3GLB1	ENSG00000097033	563.978	0.0174241	0.0558606	0.599083	0.951938	508.063	-0.228883	0.0873725	0.00503872	0.0228271
ANXA11	ENSG00000122359	563.932	0.310946	0.104463	0.000151642	0.01305	542.617	0.443555	0.105544	6.12e-06	6.78e-05
FARSB	ENSG00000116120	563.19	0.0500905	0.0671028	0.18406	0.793816	728.261	0.526874	0.0773632	1.72e-12	6.16e-11
GORASP2	ENSG00000115806	562.357	-0.0153236	0.0579301	0.624762	0.955754	638.356	0.176746	0.0819494	0.0218221	0.0754228
GLB1	ENSG00000170266	561.765	0.000335372	0.0561766	0.992351	0.999261	678.481	-0.0625192	0.084161	0.428533	0.636825
MLC1	ENSG00000100427	561.678	-0.106696	0.0948618	0.0340923	0.448803	660.039	0.026559	0.0796949	0.725787	0.84966
PIM2	ENSG00000102096	561.654	0.0143499	0.0553566	0.663879	0.964254	391.772	-0.0175622	0.248116	0.571614	0.751185
AC099560.2	ENSG00000234287	561.02	9.92e-05	0.0548644	0.994779	0.999292	596.887	-0.309863	0.0858321	0.000126261	0.000973667
SYNGR2	ENSG00000108639	560.5	-0.0144546	0.0551056	0.661091	0.964088	714.399	0.294613	0.0815147	0.000132349	0.00101386
HACD3	ENSG00000074696	560.417	0.0177779	0.0565052	0.58706	0.949782	700.252	0.57831	0.0832088	5.71e-13	2.18e-11
CBWD2	ENSG00000136682	560.325	0.0307098	0.0595489	0.368895	0.889866	621.46	0.390531	0.0886562	3.12e-06	3.71e-05
ELOVL5	ENSG00000012660	558.797	0.026422	0.0590956	0.422817	0.904354	571.956	0.00591509	0.0826655	0.940189	0.970725
SLC25A11	ENSG00000108528	558.66	0.0835706	0.0949234	0.0619025	0.577401	631.87	0.102169	0.087804	0.212982	0.408291
FOLR2	ENSG00000165457	558.37	0.000573334	0.0539447	0.986571	0.999085	510.92	-0.723624	0.100571	6.96e-14	3.08e-12
GPBP1L1	ENSG00000159592	557.889	0.000314075	0.0545368	0.693477	0.967395	531.967	-0.18009	0.087694	0.0277633	0.0909595
SSR4	ENSG00000180879	557.562	-0.0493263	0.0676594	0.185983	0.793816	536.927	-0.0097627	0.24749	0.744694	0.861232
MRPS21	ENSG00000266472	557.486	-0.0174236	0.0559896	0.599718	0.951938	659.766	0.0339095	0.0764857	0.642761	0.798363
VAMP3	ENSG00000049245	557.436	0.012108	0.0559402	0.704099	0.96819	530.176	0.110585	0.0832926	0.157446	0.332804
RNF24	ENSG00000101236	556.936	0.471889	0.0916655	1.38e-08	6.74e-06	640.629	0.429002	0.0833832	6.72e-08	1.14e-06
PPP1R2	ENSG00000184203	556.888	-0.00534822	0.0572001	0.862727	0.987524	509.641	-0.136541	0.0925384	0.110508	0.256957
FAM136A	ENSG00000035141	556.276	0.0103167	0.0548998	0.746952	0.972194	681.834	0.58099	0.0842898	8.64e-13	3.21e-11
GNB4	ENSG00000114450	556.178	-0.0748461	0.0810453	0.0816189	0.639983	530.718	-0.0768666	0.0889136	0.353539	0.567575
LSM5	ENSG00000106355	556.127	-0.00899465	0.0645811	0.672809	0.965853	560.045	0.257653	0.100517	0.0051426	0.0232159
CYB5R3	ENSG00000100243	556.094	0.00776649	0.0554653	0.807563	0.980634	614.591	-0.0416081	0.079777	0.579688	0.757837
PRPF6	ENSG00000101161	555.747	0.0101614	0.0552507	0.74893	0.972684	637.764	0.140523	0.0808972	0.0654944	0.174275
MTCO3P12	ENSG00000198744	555.365	0.00834994	0.0561233	0.793436	0.978452	508.854	-0.0480447	0.0942156	0.579564	0.75776
LAMTOR5	ENSG00000134248	555.313	-0.0435299	0.0688229	0.215867	0.824163	574.271	-0.0285672	0.0855	0.721153	0.847446
MT-ATP8	ENSG00000228253	555.181	-0.00822997	0.0557009	0.797058	0.980162	428.116	-0.00832301	0.247328	0.783212	0.88199
PPP4R3B	ENSG00000275052	555.072	-0.0464882	0.0679685	0.202298	0.813289	535.883	0.0573759	0.0897438	0.493282	0.689665
PNISR	ENSG00000132424	554.217	-0.0039028	0.0556101	0.901375	0.99268	486.005	-0.112383	0.0928388	0.19037	0.379073
GCSAML	ENSG00000169224	554.205	-0.135884	0.106047	0.0176976	0.315557	479.216	-0.681223	0.101028	1.84e-12	6.52e-11
DAP3	ENSG00000132676	553.994	-0.00104084	0.0540532	0.975274	0.999085	603.801	0.015647	0.0801489	0.833558	0.912817
ACTN1	ENSG00000072110	553.776	0.111537	0.110718	0.0314471	0.430866	635.951	0.437173	0.0909	3.7e-07	5.49e-06
LANCL1	ENSG00000115365	553.508	-0.00572053	0.0561866	0.858909	0.987524	555.222	0.0472215	0.0841824	0.551536	0.736809
LRRFIP1	ENSG00000124831	553	0.0778126	0.0903105	0.0708457	0.607674	542.567	0.149264	0.0964794	0.0922868	0.225887
UBE2B	ENSG00000119048	552.794	-0.00807638	0.058007	0.789118	0.976132	440.913	-0.191557	0.105565	0.0446665	0.131724
TRIM25	ENSG00000121060	552.578	0.00690587	0.0562488	0.82731	0.982594	611.913	-0.0730831	0.0803575	0.33584	0.549216
NARF	ENSG00000141562	552.489	0.00927565	0.0569562	0.767768	0.973793	556.822	0.120537	0.0898239	0.148968	0.319672
RAB1B	ENSG00000174903	551.67	-0.0212119	0.0590849	0.502863	0.927273	567.407	-0.156357	0.0864185	0.0529165	0.148775
ASPH	ENSG00000198363	551.35	0.0769404	0.0836693	0.0770318	0.628782	522.106	0.252575	0.0893768	0.00244675	0.0124873
ARHGEF1	ENSG00000076928	551.102	0.0276842	0.0626626	0.391125	0.892375	541.435	-0.00357708	0.0862035	0.964005	0.981214
BLOC1S6	ENSG00000104164	551.038	-0.00736657	0.0566704	0.813778	0.981454	534.842	-0.0370686	0.0848054	0.641224	0.797822
DNAJC7	ENSG00000168259	550.612	-0.00961564	0.0547316	0.767713	0.973793	582.973	0.0564484	0.0812694	0.457072	0.659056
NDUFS5	ENSG00000168653	550.593	-0.0363227	0.0630169	0.296931	0.857797	667.998	0.127941	0.0771843	0.0810046	0.204588
DCAF7	ENSG00000136485	550.568	-0.00647096	0.054056	0.842717	0.98468	597.314	-0.0967093	0.0829426	0.215014	0.411302
SNRPA1	ENSG00000131876	550.351	0.00054987	0.0548598	0.986985	0.999085	612.436	0.428791	0.0939075	1.22e-06	1.59e-05
DCTN4	ENSG00000132912	550.023	0.00933209	0.0543402	0.777487	0.974975	524.392	-0.078156	0.0914696	0.357438	0.571536
MAVS	ENSG00000088888	549.74	0.00602686	0.0551214	0.849008	0.985853	569.981	0.0764244	0.0892157	0.358722	0.573035
MRPS16	ENSG00000182180	549.728	0.00269697	0.0541579	0.934549	0.995063	629.441	0.321484	0.0801402	2.38e-05	0.000226982
APP	ENSG00000142192	549.65	0.0379048	0.0668961	0.262238	0.841787	616.886	0.402781	0.187459	0.00693413	0.0298374
HNRNPA3	ENSG00000170144	549.577	0.0168235	0.0554647	0.611352	0.953252	577.169	0.371404	0.0957378	3.27e-05	0.000301088
COPB2	ENSG00000184432	549.526	0.00886006	0.0540385	0.802075	0.980162	623.818	-0.0977543	0.0775732	0.183706	0.369744
GOT2	ENSG00000125166	549.025	0.0108391	0.055322	0.73414	0.96962	659.067	0.199443	0.0910453	0.0182863	0.0654902
KEAP1	ENSG00000079999	548.72	-0.030777	0.0611595	0.364126	0.887765	598.75	0.0727492	0.0838585	0.356504	0.570672
CKS1B	ENSG00000173207	547.783	0.00329783	0.0551391	0.923398	0.992726	754.357	0.649374	0.0828391	5.91e-16	3.2e-14
ADAMTS4	ENSG00000158859	547.087	0.00109173	0.0557809	0.973334	0.999085	428.143	-0.886599	0.103169	7.52e-19	6e-17
CIAO1	ENSG00000144021	547.059	0.00251782	0.0539735	0.94175	0.996169	670.236	0.105735	0.0791797	0.153358	0.326188
SS18	ENSG00000141380	547.001	-0.00356246	0.0548642	0.91116	0.99268	551.189	-0.126559	0.0864991	0.11735	0.269348
RPL7L1	ENSG00000146223	545.705	0.023329	0.0567257	0.493062	0.923427	610.424	0.259685	0.0905487	0.00207257	0.010865
ANXA4	ENSG00000196975	545.634	-0.0136535	0.0557733	0.675696	0.966042	544.874	-0.287267	0.0913212	0.000735097	0.00449485
PRDX4	ENSG00000123131	545.394	-0.00232221	0.0542254	0.965265	0.998384	577.242	-0.00032958	0.247204	0.977049	0.988127
RNF13	ENSG00000082996	545.204	-0.0429453	0.0659803	0.232112	0.827181	492.801	-0.39856	0.0999503	1.81e-05	0.000177985
STAG2	ENSG00000101972	544.517	-0.0378756	0.0657431	0.270759	0.847662	465.677	-0.014511	0.247853	0.635379	0.794224
YEATS4	ENSG00000127337	544.21	0.031943	0.0599389	0.358382	0.884663	619.689	0.381183	0.0896881	6.38e-06	7.03e-05
IL18	ENSG00000150782	544.185	-0.0174973	0.0592348	0.57553	0.947128	470.829	-0.739209	0.104954	2.07e-13	8.63e-12
IARS2	ENSG00000067704	543.688	0.0103193	0.0580833	0.736639	0.96962	584.329	-0.00794374	0.0833176	0.918743	0.960565
CASP4	ENSG00000196954	543.647	0.0344483	0.0601088	0.32914	0.869717	550.028	-0.140125	0.0834723	0.0739563	0.190826
ATF6	ENSG00000118217	542.84	0.0477978	0.0680388	0.195032	0.80599	558.717	0.0531196	0.0845785	0.50451	0.699031
TRPC4AP	ENSG00000100991	542.834	0.245562	0.127482	0.00260094	0.106395	505.609	0.0813785	0.10241	0.383646	0.59703
NPIPB4	ENSG00000185864	542.55	0.0112626	0.0576286	0.718991	0.96962	556.21	0.0886043	0.0985835	0.326631	0.54128
ORMDL1	ENSG00000128699	542.383	-0.0170113	0.0583501	0.592043	0.950476	537.814	-0.062146	0.0871513	0.445432	0.650584
GTF2IP4	ENSG00000233369	542.135	-0.0936628	0.100042	0.0455119	0.506319	467.27	-0.0988408	0.0882124	0.229495	0.429198
LSM4	ENSG00000130520	541.832	-0.00298736	0.055259	0.923646	0.992726	741.527	0.414951	0.0766284	1.64e-08	3.15e-07
PDCD5	ENSG00000105185	541.578	-0.0117007	0.0585449	0.683576	0.966042	590.403	0.310959	0.0920317	0.000290778	0.00201905
CAMK2G	ENSG00000148660	541.569	0.236852	0.10358	0.0012875	0.0665684	488.891	-0.196183	0.0871928	0.0159311	0.0585776
LGALS3BP	ENSG00000108679	541.492	-0.00452791	0.0543209	0.877131	0.990709	552.598	-0.248124	0.0903461	0.00316541	0.0154077
NPC2	ENSG00000119655	540.679	-0.0263449	0.0588314	0.667652	0.964913	559.28	-0.353035	0.0893136	2.56e-05	0.000241496
IGBP1	ENSG00000089289	540.672	-0.0683655	0.0818562	0.096473	0.667163	464.118	-0.0155541	0.247947	0.612978	0.779267
CPNE8	ENSG00000139117	540.603	0.0202698	0.0584155	0.529072	0.936754	526.092	-0.047801	0.0882088	0.561532	0.743506
CALCOCO2	ENSG00000136436	539.897	-0.0288547	0.0583657	0.402591	0.897453	478.354	-0.608964	0.0983376	8.71e-11	2.43e-09
RCSD1	ENSG00000198771	539.851	0.356255	0.104343	3.24e-05	0.00378921	456.934	-0.0617049	0.0959634	0.485136	0.682341
DNAJA2	ENSG00000069345	539.806	-0.0522441	0.0718504	0.162384	0.770318	579.557	-0.0944269	0.0877391	0.248976	0.4532
ADIPOR1	ENSG00000159346	539.613	0.129288	0.10454	0.0205171	0.344588	552.807	0.157524	0.0860264	0.0504521	0.143697
ACAP2	ENSG00000114331	539.476	-0.0240197	0.059158	0.468233	0.916243	476.99	-0.313436	0.109331	0.00159082	0.0086612
MBOAT7	ENSG00000125505	539.436	0.0416515	0.0633892	0.271628	0.847662	521.967	-0.225289	0.0901498	0.00721406	0.0308001
ARRB1	ENSG00000137486	538.933	-0.0383795	0.0633099	0.276912	0.849821	537.048	-0.307289	0.0981589	0.00070441	0.00433699
TRAP1	ENSG00000126602	538.224	0.005222	0.0546274	0.874467	0.989871	731.93	0.663542	0.0841912	4.14e-16	2.27e-14
ADI1	ENSG00000182551	537.996	-0.00573563	0.0559601	0.852052	0.986043	550.709	-0.082413	0.0823776	0.289313	0.500792
TESPA1	ENSG00000135426	537.971	0.00329219	0.0545372	0.923349	0.992726	436.094	-0.437971	0.109868	1.53e-05	0.000153751
THOC2	ENSG00000125676	537.863	-0.000116497	0.0550104	0.991796	0.999261	408.344	-0.00621689	0.247213	0.835751	0.914114
ATP6V1F	ENSG00000128524	537.818	-0.0456565	0.0661704	0.213753	0.823906	552.802	-0.189808	0.0871439	0.019601	0.0691503
NDUFS1	ENSG00000023228	537.418	0.0078111	0.0540377	0.811794	0.981254	564.848	0.129834	0.0838541	0.0990526	0.238216
PHF3	ENSG00000118482	536.262	-0.0177695	0.0558858	0.590525	0.95039	503.283	-0.0672793	0.0932816	0.434673	0.641461
GSDMD	ENSG00000104518	536.202	-0.0337241	0.0611639	0.352092	0.879523	558.829	-0.0226774	0.0899844	0.78631	0.884074
GABARAPL2	ENSG00000034713	536.001	-0.13087	0.105281	0.0197414	0.337548	509.186	-0.310736	0.0977628	0.000580659	0.00365279
ARHGAP25	ENSG00000163219	535.985	0.0232324	0.0595784	0.48421	0.920287	693.241	-0.26928	0.0816395	0.00047632	0.00308529
MPL	ENSG00000117400	535.762	-0.0714971	0.0771848	0.0916726	0.658478	365.329	-0.924286	0.110192	4.18e-18	3.08e-16
PITPNB	ENSG00000180957	535.447	0.0504223	0.0697389	0.177462	0.786727	596.908	0.279239	0.0850037	0.000473221	0.00306865
PAPD4	ENSG00000164329	535.215	-0.0457956	0.066371	0.2101	0.820002	503.425	-0.201038	0.0899666	0.0161673	0.0591829
MRPL42	ENSG00000198015	534.837	-0.0170011	0.0578293	0.590448	0.95039	554.798	0.114553	0.0833046	0.143465	0.311033
PSMB6	ENSG00000142507	534.682	-0.0337098	0.0624301	0.297105	0.857797	630.992	0.0642915	0.0782292	0.38828	0.60121
SNRPC	ENSG00000124562	534.518	-0.0201734	0.0575664	0.536382	0.938064	668.647	0.289206	0.0796033	0.000124355	0.000962813
DYM	ENSG00000141627	534.341	-0.000436732	0.0556121	0.985877	0.999085	522.106	0.0548145	0.0892258	0.510999	0.704405
TRIP12	ENSG00000153827	534.25	-0.00886712	0.0561793	0.77467	0.974639	514.346	-0.275023	0.0885524	0.000894142	0.00531026
KDELR2	ENSG00000136240	533.688	0.0353307	0.0618505	0.3146	0.868011	631.798	0.254496	0.081922	0.000976743	0.00573898
CD53	ENSG00000143119	533.216	-0.000816612	0.0553379	0.976768	0.999085	437.602	-0.498754	0.102511	2.19e-07	3.38e-06
PIGS	ENSG00000087111	532.857	0.0496221	0.069398	0.181747	0.791	635.518	0.198211	0.0819111	0.0101028	0.0406889
WDR11	ENSG00000120008	532.281	0.0414508	0.0648288	0.231897	0.827181	458.887	0.0867542	0.0951907	0.323395	0.538062
PSEN1	ENSG00000080815	531.941	-0.0406454	0.0638541	0.259682	0.839297	559.601	-0.147052	0.0827001	0.0584957	0.160562
IPO7	ENSG00000205339	531.06	0.0462735	0.0656681	0.203693	0.813289	538.522	0.286994	0.0881797	0.000508904	0.00326709
MTMR2	ENSG00000087053	530.407	0.0449671	0.0664878	0.205379	0.815417	547.865	-0.0423519	0.0849252	0.594836	0.767755
BAG5	ENSG00000166170	530.374	0.0504775	0.0670047	0.181561	0.791	444.489	-0.126204	0.091232	0.135821	0.299795
USP22	ENSG00000124422	530.158	0.0265294	0.0603162	0.423157	0.904354	502.419	0.14558	0.0987282	0.107521	0.252138
HELZ	ENSG00000198265	529.761	-0.0437984	0.0654249	0.222645	0.826255	520.849	-0.182738	0.0953438	0.0373094	0.114886
MTDH	ENSG00000147649	529.441	0.0422316	0.0646354	0.240307	0.833949	466.925	0.323662	0.101795	0.000547876	0.00347298
FAM96A	ENSG00000166797	528.86	0.0172396	0.0570138	0.596238	0.95108	616.581	0.122402	0.0849089	0.124233	0.280366
HSH2D	ENSG00000196684	528.839	-0.149861	0.117072	0.0144146	0.285359	721.54	0.0403	0.0818008	0.603168	0.772762
TMCO1	ENSG00000143183	528.514	-0.0274049	0.0602691	0.407783	0.900093	565.633	-0.0606056	0.0806344	0.42538	0.634425
EEF1A1P25	ENSG00000241429	528.43	-0.104234	0.111485	0.0355659	0.459559	571.25	-0.281501	0.098604	0.00193915	0.0102445
ADSS	ENSG00000035687	528.199	-0.00701393	0.0559289	0.824019	0.982594	520.066	0.271982	0.0981345	0.00261024	0.0131192
SINHCAF	ENSG00000139146	527.98	0.0593469	0.0728886	0.135273	0.736067	505.834	0.136023	0.0935606	0.115669	0.266019
ELOB	ENSG00000103363	527.808	-0.0908503	0.0875186	0.0503759	0.532552	607.868	-0.124609	0.0789829	0.0951731	0.231046
IFI44	ENSG00000137965	527.394	0.0269669	0.0614486	0.402674	0.897453	400.79	-0.766848	0.229812	7.12e-05	0.000592761
KLF10	ENSG00000155090	527.201	0.0567748	0.0759916	0.135885	0.736067	381.649	-0.484219	0.107264	1.28e-06	1.67e-05
JPT1	ENSG00000189159	526.973	0.0224544	0.0592964	0.490198	0.922865	640.327	0.316277	0.0835127	6.11e-05	0.000517891
FNIP1	ENSG00000217128	526.226	-0.0377749	0.067945	0.2551	0.83766	530.422	-0.196203	0.0926534	0.0221333	0.076316
CCNA2	ENSG00000145386	526.186	0.104325	0.0996674	0.0374231	0.461714	685.333	0.843511	0.0825726	1.71e-25	2.7e-23
ADAM8	ENSG00000151651	526.166	0.00335103	0.0589801	0.910071	0.99268	581.566	-0.109498	0.0871397	0.178444	0.362366
PCIF1	ENSG00000100982	525.988	0.0212465	0.0566508	0.530701	0.936785	556.897	0.0492026	0.0835469	0.531974	0.721284
PSMD12	ENSG00000197170	525.872	0.024399	0.0590267	0.466846	0.915838	537.968	0.256797	0.0909026	0.00239493	0.0122607
ARHGAP9	ENSG00000123329	525.481	-0.0457246	0.0666847	0.214216	0.823906	487.052	-0.344895	0.0906251	4.92e-05	0.000428402
SCAMP1	ENSG00000085365	525.425	0.0720634	0.0827653	0.0866037	0.651592	516.545	0.283797	0.0885458	0.000613868	0.0038346
BAZ2A	ENSG00000076108	525.263	0.0319572	0.0616704	0.348336	0.879213	483.005	-0.179234	0.0983123	0.0464737	0.135471
FIS1	ENSG00000214253	525.237	-0.0392871	0.0634527	0.268143	0.847662	547.239	-0.143565	0.083941	0.0686211	0.180479
COPS6	ENSG00000168090	525.013	-0.00651939	0.0564827	0.835643	0.983803	638.764	0.0790357	0.0785343	0.291147	0.502655
UBAC2	ENSG00000134882	524.993	-0.0328663	0.0629036	0.324814	0.869665	550.202	-0.174305	0.0877383	0.0331068	0.104922
CLK1	ENSG00000013441	524.781	-0.312747	0.111525	0.000249457	0.0190999	576.817	-0.300285	0.0836902	0.000141425	0.001076
XPNPEP1	ENSG00000108039	524.736	-0.0300414	0.0613109	0.365698	0.888271	580.469	0.0600296	0.0811587	0.429316	0.637392
SMN1	ENSG00000172062	524.162	-0.0228393	0.0587788	0.482857	0.920287	513.127	0.0880016	0.088586	0.287219	0.49836
ATP5IF1	ENSG00000130770	524.104	-0.0271406	0.0621835	0.387374	0.892375	552.989	-0.200271	0.090618	0.0173069	0.0626024
PRPF38A	ENSG00000134748	523.944	-0.010658	0.0555463	0.740464	0.971212	555.614	0.0212864	0.0804581	0.781848	0.880892
CSF3R	ENSG00000119535	523.721	-0.00218918	0.0546874	0.946433	0.996453	674.552	0.384132	0.080983	6.32e-07	8.83e-06
SQSTM1	ENSG00000161011	523.504	-0.0124679	0.0564154	0.695953	0.967395	534.107	-0.30958	0.0863126	0.000135968	0.00103951
RABGGTB	ENSG00000137955	523.392	0.0506782	0.0682604	0.177992	0.787082	533.816	0.313774	0.0884478	0.000154783	0.00116642
POLD2	ENSG00000106628	523.14	0.0534876	0.0710856	0.154146	0.760445	731.963	0.614399	0.0808379	4.41e-15	2.21e-13
PARP14	ENSG00000173193	522.367	0.0147744	0.0564083	0.648694	0.960983	486.425	-0.357161	0.100833	0.000126547	0.000975219
RBM17	ENSG00000134453	522.336	0.0432761	0.0649739	0.230161	0.827181	539.611	0.0805193	0.0891804	0.333567	0.547588
RPL21P134	ENSG00000233254	521.462	-0.0542704	0.0763583	0.141727	0.743652	464.278	-0.0140559	0.247796	0.647053	0.800606
AP3M1	ENSG00000185009	521.263	-0.0101005	0.0555951	0.753059	0.973629	563.483	0.175547	0.0820372	0.0229901	0.0785448
ZFAND1	ENSG00000104231	521.126	-0.0189293	0.056282	0.566236	0.945004	473.114	-0.278796	0.0961506	0.00170088	0.00915279
CCNB2	ENSG00000157456	521.015	-0.00954398	0.0557274	0.76534	0.973793	697.603	0.491236	0.0826269	5.59e-10	1.38e-08
NUDCD2	ENSG00000170584	520.978	-0.0147432	0.0571704	0.642743	0.959886	498.366	0.0729649	0.0924772	0.395833	0.6075
MICU1	ENSG00000107745	520.176	-0.0162022	0.057659	0.609419	0.953252	528.282	-0.250624	0.0858383	0.0018334	0.00979307
NDUFAB1	ENSG00000004779	520.141	-0.00996773	0.0562978	0.753296	0.97369	606.263	0.184774	0.0819843	0.0164593	0.0600429
RC3H1	ENSG00000135870	519.874	0.00150546	0.0556419	0.95943	0.998093	505.285	0.151535	0.0903924	0.0711879	0.185369
FHL3	ENSG00000183386	519.746	0.129055	0.120673	0.022481	0.359776	439.316	-0.199357	0.105503	0.036783	0.113507
DYNLL1	ENSG00000088986	519.543	-0.026173	0.0608291	0.41459	0.902385	670.058	0.105179	0.0784389	0.155596	0.329797
AFF1	ENSG00000172493	519.437	0.0954743	0.0957568	0.0459083	0.508122	558.565	0.125077	0.0860256	0.120633	0.274473
LMNB1	ENSG00000113368	519.025	0.126531	0.102844	0.0217512	0.355566	773.249	0.626373	0.0744333	5.41e-18	3.94e-16
TBC1D15	ENSG00000121749	518.67	0.843635	0.095919	6.97e-20	3.63e-16	378.951	0.276511	0.113686	0.00664562	0.0287886
PLD4	ENSG00000166428	518.254	-0.0249823	0.060261	0.430081	0.906493	524.216	-0.977202	0.0909161	5.14e-28	1.04e-25
ZFR	ENSG00000056097	517.859	0.00366152	0.0545402	0.908498	0.99268	538.206	-0.0655387	0.0864015	0.417391	0.626628
SPINT2	ENSG00000167642	517.737	-0.0975255	0.0936974	0.043053	0.489957	485.575	-0.422722	0.098315	4.33e-06	4.98e-05
PIGT	ENSG00000124155	517.382	-0.0043423	0.0546732	0.892969	0.99261	658.813	0.0427293	0.0794732	0.570963	0.750903
COPS4	ENSG00000138663	517.379	-0.025228	0.0579863	0.45065	0.907312	509.313	-0.169826	0.0909361	0.0441159	0.130615
KIF22	ENSG00000079616	517.066	-0.0238346	0.058552	0.467112	0.916015	734.406	0.530746	0.0833648	3.48e-11	1.05e-09
NMD3	ENSG00000169251	517.047	0.0480498	0.0682032	0.191685	0.801293	473.978	-0.022511	0.0877987	0.78339	0.88199
SLC1A5	ENSG00000105281	516.721	0.172825	0.115965	0.00876914	0.219394	717.725	0.696934	0.0803935	5.56e-19	4.57e-17
HLA-DRB5	ENSG00000198502	516.673	-0.0430335	0.0681148	0.219953	0.826227	525.524	-0.589507	0.0890209	5.43e-12	1.8e-10
NOP10	ENSG00000182117	516.51	-0.00323222	0.0546123	0.920537	0.992726	590.101	-0.0591982	0.0843329	0.454603	0.657836
COPG1	ENSG00000181789	516.361	0.00377888	0.0546068	0.905586	0.99268	550.834	0.0312066	0.0827287	0.689798	0.828344
ZNF652	ENSG00000198740	515.738	0.016642	0.0581926	0.599982	0.951938	461.007	-0.0567245	0.101631	0.540139	0.727835
ZNF121	ENSG00000197961	515.389	-0.0172814	0.0578693	0.586132	0.949782	566.079	0.0952406	0.0844678	0.230244	0.429792
ZFAND5	ENSG00000107372	515.124	0.176787	0.107771	0.0068581	0.194058	417.141	0.377456	0.108479	0.000145673	0.00110279
SHOC2	ENSG00000108061	514.777	-0.0611316	0.0753016	0.121931	0.708793	470.847	-0.146292	0.0903252	0.0810691	0.204707
ACAP1	ENSG00000072818	514.258	-0.0367921	0.0629449	0.290323	0.855529	482.413	-0.550772	0.0949004	1.1e-09	2.64e-08
NCAPD2	ENSG00000010292	514.168	-0.0152659	0.0564256	0.636655	0.95942	660.321	0.330796	0.0802793	1.37e-05	0.000139023
TSG101	ENSG00000074319	513.997	-0.000538304	0.0544109	0.987863	0.999085	458.981	-0.358479	0.0997119	0.000103156	0.000817827
DIAPH1	ENSG00000131504	513.878	-0.00326107	0.0551143	0.919889	0.992726	450.686	-0.0660182	0.0934121	0.445071	0.650312
FAM91A1	ENSG00000176853	513.201	0.0863608	0.0939061	0.0572474	0.56246	401.92	-0.0685156	0.108044	0.480676	0.679323
MED4	ENSG00000136146	513.176	-0.0139853	0.0570976	0.659705	0.963796	471.134	0.136414	0.086991	0.0934039	0.227754
PRRC2A	ENSG00000204469	513.009	0.0256757	0.0603749	0.43526	0.906493	611.133	0.301982	0.0827468	0.000111264	0.000874922
ANXA1	ENSG00000135046	512.961	0.0710654	0.0791553	0.0903861	0.658414	579.51	0.193494	0.0836844	0.0137478	0.0523627
SBNO1	ENSG00000139697	512.769	0.0125068	0.0557301	0.699709	0.967395	590.857	0.112952	0.0814044	0.139127	0.304594
PIK3C3	ENSG00000078142	512.72	0.00689296	0.0560248	0.828882	0.982594	426.13	-0.377796	0.0993772	4.25e-05	0.00037648
CXCL8	ENSG00000169429	512.517	0.639576	0.111727	5.12e-10	3.14e-07	256.321	-0.189366	0.118545	0.069694	0.182596
IGHD	ENSG00000211898	512.205	-0.0296898	0.0611644	0.366854	0.889341	494.656	-0.514331	0.101403	7.33e-08	1.23e-06
PSMC2	ENSG00000161057	512.128	-0.0446423	0.0651087	0.217446	0.824163	577.817	0.0618071	0.0812585	0.416496	0.625705
PCM1	ENSG00000078674	512.087	-0.020772	0.0615259	0.505935	0.928498	510.348	0.0411945	0.0874792	0.615559	0.781518
USO1	ENSG00000138768	511.958	-0.0189998	0.0567986	0.560533	0.944501	447.898	-0.425991	0.0986355	3.84e-06	4.47e-05
MRPS10	ENSG00000048544	511.742	0.0335331	0.0633789	0.322446	0.868837	539.441	0.253952	0.0969686	0.00447207	0.0206068
TTC3	ENSG00000182670	511.305	0.302815	0.100957	0.000145151	0.0125955	508.161	0.749187	0.0897367	7.73e-18	5.46e-16
PLB1	ENSG00000163803	510.993	-0.0643638	0.0820887	0.107034	0.685715	497.982	-0.46763	0.0915878	7.21e-08	1.21e-06
RRP1B	ENSG00000160208	510.968	0.0111979	0.056063	0.726517	0.96962	570.71	0.254559	0.0996579	0.00540493	0.0242677
SNRPB2	ENSG00000125870	510.924	-0.00710895	0.0554272	0.824042	0.982594	539.935	0.0364534	0.0829815	0.640452	0.797502
PRMT2	ENSG00000160310	510.897	-0.148537	0.118332	0.0149794	0.291248	507.549	-0.373277	0.09632	3.3e-05	0.000302886
CCDC6	ENSG00000108091	510.728	0.392599	0.109606	1.68e-05	0.00223012	412.1	0.111873	0.0944316	0.199169	0.390213
YPEL5	ENSG00000119801	510.251	-0.0159333	0.0556253	0.627216	0.956988	373.515	-0.751014	0.111324	1.66e-12	5.95e-11
CACUL1	ENSG00000151893	509.539	-0.0895307	0.093482	0.0529968	0.543165	474.661	-0.212912	0.102413	0.0224498	0.0770859
UTP18	ENSG00000011260	509.319	0.0320592	0.0609208	0.351484	0.879213	546.891	0.304186	0.088746	0.000255205	0.00180452
NAPRT	ENSG00000147813	509.132	0.0080509	0.0566523	0.797392	0.980162	577.227	0.058	0.0797957	0.444297	0.649582
DRG1	ENSG00000185721	508.675	0.0205097	0.0577514	0.533191	0.93774	641.583	0.180367	0.0880622	0.0281094	0.0917816
PDLIM7	ENSG00000196923	508.638	-0.0704375	0.0795723	0.0925223	0.659963	525.772	-0.304374	0.0900505	0.000299351	0.00207609
GTPBP4	ENSG00000107937	508.416	0.0262126	0.0614406	0.419009	0.903338	572.513	0.522603	0.0875699	4.45e-10	1.12e-08
UBLCP1	ENSG00000164332	506.607	0.00357487	0.0565955	0.911655	0.99268	502.346	-0.142554	0.108487	0.143251	0.310918
LEPROT	ENSG00000213625	506.565	-0.0496191	0.0684186	0.180392	0.789584	378.619	-0.594551	0.109037	7.14e-09	1.48e-07
VNN1	ENSG00000112299	506.399	-0.103305	0.0955618	0.0372736	0.461714	417.661	-0.944423	0.0998731	2.84e-22	3.35e-20
RCBTB1	ENSG00000136144	506.022	-0.0540554	0.0742007	0.148045	0.749574	441.535	-0.52939	0.0975968	1.02e-08	2.05e-07
RPL22L1	ENSG00000163584	506.002	-0.000192037	0.0555821	0.998886	0.999918	570.427	0.297723	0.090191	0.000410281	0.00271217
PDHA1	ENSG00000131828	505.46	0.0231087	0.0603847	0.472707	0.918431	448.983	-0.00648654	0.247257	0.81304	0.901604
PIAS1	ENSG00000033800	505.227	0.0514183	0.068786	0.172409	0.783433	540.312	-0.0171672	0.0830342	0.825705	0.908597
CD36	ENSG00000135218	504.947	-0.029349	0.062585	0.370053	0.889866	402.457	-0.794235	0.108213	2.12e-14	9.85e-13
ARCN1	ENSG00000095139	504.868	-0.0825179	0.0847352	0.0644661	0.58381	528.011	-0.190121	0.0989584	0.0358734	0.11142
GTF3C6	ENSG00000155115	504.666	-0.0384402	0.063194	0.275936	0.848908	501.008	0.123121	0.0948061	0.159108	0.335155
JKAMP	ENSG00000050130	504.517	-0.0194146	0.0575534	0.54718	0.941471	479.948	-0.0695176	0.0892864	0.403017	0.614615
ANTXR2	ENSG00000163297	504.123	0.299454	0.144764	0.00159735	0.077364	478.225	0.0371065	0.0961431	0.67697	0.819988
DECR1	ENSG00000104325	503.529	-0.0622688	0.074311	0.123536	0.710848	480.009	-0.514125	0.0970872	2.16e-08	4.08e-07
PGLS	ENSG00000130313	503.408	-0.0399026	0.0647286	0.257857	0.839199	524.485	-0.177156	0.0869606	0.0293313	0.0952076
OST4	ENSG00000228474	503.355	-0.0999957	0.107441	0.0403659	0.4799	556.783	-0.111011	0.0863514	0.169108	0.348588
ARF3	ENSG00000134287	503.052	-0.00911981	0.055536	0.775848	0.974639	545.614	0.0222024	0.0897473	0.79155	0.887302
IL16	ENSG00000172349	502.998	0.0441398	0.0655184	0.220996	0.826255	438.382	-0.66625	0.0956548	4.24e-13	1.65e-11
AP2S1	ENSG00000042753	502.804	-0.0304531	0.0598128	0.370123	0.889866	600.667	0.166106	0.0836329	0.034325	0.107614
WAC	ENSG00000095787	502.428	0.0175889	0.0573787	0.604304	0.951938	467.049	-0.157231	0.0926144	0.0664776	0.176284
MGAT1	ENSG00000131446	502.39	-0.0324255	0.0624762	0.329121	0.869717	553.202	-0.0177183	0.0835976	0.82131	0.906347
PARVG	ENSG00000138964	502.231	-0.0415499	0.0667934	0.236317	0.830852	528.193	-0.246126	0.0893378	0.00315614	0.0153691
SMARCA5	ENSG00000153147	502.107	-0.0997683	0.0941503	0.0406937	0.480339	538.976	0.0649032	0.0854886	0.418901	0.628487
TCEAL8	ENSG00000180964	501.987	-0.0236818	0.057799	0.473302	0.918801	367.058	-0.0166815	0.247992	0.594589	0.767561
HSBP1	ENSG00000230989	501.789	0.00672388	0.0556517	0.832487	0.983181	515.788	0.247667	0.0931013	0.00409488	0.0191585
HENMT1	ENSG00000162639	501.476	-0.0113922	0.0556549	0.723581	0.96962	506.379	0.0539461	0.0854729	0.501835	0.696576
INPP5B	ENSG00000204084	501.469	-0.0652381	0.0800926	0.107657	0.685715	491.139	-0.313314	0.0939775	0.000340847	0.00231668
CMTM3	ENSG00000140931	501.322	0.211035	0.127853	0.00510676	0.163925	454.614	-0.0792428	0.0976621	0.37706	0.591551
SKAP2	ENSG00000005020	501.108	0.0385704	0.0627819	0.273438	0.847662	470.694	-0.219054	0.0951813	0.012544	0.0486747
GOLPH3	ENSG00000113384	500.885	0.0581442	0.076823	0.16442	0.772447	385.659	0.203978	0.108552	0.0369932	0.114064
NNT	ENSG00000112992	500.726	0.0381086	0.062729	0.276647	0.849533	546.109	-0.102879	0.0890768	0.214984	0.411302
UBE2K	ENSG00000078140	500.43	0.000950941	0.0562767	0.969994	0.998517	474.669	0.0693227	0.0900648	0.409311	0.620128
AC115223.1	ENSG00000243199	500.211	-0.0133079	0.0559862	0.680144	0.966042	547.726	-0.102486	0.0931922	0.23467	0.435795
PIH1D1	ENSG00000104872	499.975	-0.0175974	0.0563326	0.590552	0.95039	562.812	0.143446	0.0848198	0.0711568	0.185337
YBX1	ENSG00000065978	499.855	0.291276	0.10852	0.000376806	0.0259846	438.131	0.621947	0.109046	1.61e-09	3.74e-08
DCAF16	ENSG00000163257	499.421	-0.0344198	0.0608703	0.322641	0.868837	575.672	0.181551	0.0826456	0.0192764	0.0683172
CAVIN2	ENSG00000168497	499.189	0.00438985	0.0572064	0.889918	0.992568	435.89	-0.936511	0.111803	4.51e-18	3.3e-16
STK4	ENSG00000101109	498.802	-0.129085	0.105584	0.02076	0.345878	480.867	-0.354187	0.101504	0.000157468	0.0011828
NUP93	ENSG00000102900	498.446	0.0256568	0.0598976	0.438905	0.906493	614.264	0.375488	0.0820106	1.45e-06	1.86e-05
TSPO	ENSG00000100300	497.729	-0.0381326	0.0629247	0.279798	0.850629	564.659	-0.194555	0.0872259	0.0168801	0.0612885
MYO7A	ENSG00000137474	497.437	-0.0113018	0.0577269	0.715638	0.96962	427.634	-0.909614	0.101565	2.95e-20	3e-18
TMEM109	ENSG00000110108	497.237	0.0254649	0.0589962	0.446866	0.906698	670.51	0.564669	0.0977001	1.19e-09	2.81e-08
DSC2	ENSG00000134755	496.754	0.0272221	0.0603518	0.414805	0.902385	450.969	-0.284555	0.0938651	0.00108279	0.00625073
ARRB2	ENSG00000141480	496.499	0.381315	0.102193	9.75e-06	0.00137237	523.798	0.159542	0.0885023	0.0532621	0.149493
SNRNP40	ENSG00000060688	496.062	-0.0129004	0.0576953	0.680803	0.966042	620.488	0.367095	0.0867925	7.41e-06	8.03e-05
RCHY1	ENSG00000163743	495.725	0.0497758	0.0678407	0.182896	0.79288	461.381	0.0367435	0.0933091	0.671563	0.816956
STXBP3	ENSG00000116266	495.582	-0.00425999	0.0569807	0.896478	0.99268	438.125	-0.262837	0.110089	0.00804084	0.0337098
HEXB	ENSG00000049860	495.462	0.0311863	0.0636734	0.343601	0.877463	485.322	0.0162831	0.0925198	0.850795	0.922205
B3GNT5	ENSG00000176597	495.293	0.0164805	0.0584498	0.60012	0.951938	444.202	0.232945	0.0995177	0.0106191	0.0424168
NDUFB11	ENSG00000147123	495.15	-0.0459202	0.0663004	0.199651	0.809223	450.788	-0.00993528	0.247446	0.743823	0.86117
QSOX1	ENSG00000116260	495.102	0.181119	0.107799	0.00621952	0.182955	746.2	0.497656	0.078997	6.04e-11	1.74e-09
TECR	ENSG00000099797	495.096	-0.0154752	0.057	0.628885	0.956988	614.37	0.263639	0.0833882	0.00078756	0.00478029
EEF1A1P12	ENSG00000214199	494.891	-0.0205632	0.0583395	0.519435	0.933913	562.441	-0.273376	0.091952	0.0013903	0.00773314
KIAA1551	ENSG00000174718	494.494	-0.0993768	0.0965767	0.0411929	0.483043	411.9	-0.562975	0.102996	7.39e-09	1.53e-07
SSU72	ENSG00000160075	494.436	-0.0204058	0.0572903	0.532352	0.937312	491.773	0.0759052	0.0870506	0.351913	0.565827
NINJ2	ENSG00000171840	493.271	-0.128335	0.104486	0.0208184	0.346296	421.859	-1.04234	0.105447	3.92e-24	5.34e-22
PPP1R12A	ENSG00000058272	493.213	-0.0317456	0.059973	0.354611	0.882135	466.347	-0.0874668	0.10101	0.342074	0.555225
FAM204A	ENSG00000165669	492.703	-0.0174684	0.05771	0.583612	0.949556	452.723	-0.0819183	0.0901683	0.328443	0.543104
ZNF451	ENSG00000112200	492.34	-0.0147053	0.0597113	0.636533	0.95942	458.723	0.259104	0.0938582	0.00289075	0.0142688
PPIB	ENSG00000166794	492.321	-0.0161087	0.0559037	0.622892	0.954634	570.693	-0.0556279	0.0823952	0.47778	0.676987
TCF25	ENSG00000141002	492.273	-0.0285409	0.0591275	0.396985	0.895927	537.923	-0.00482753	0.0885805	0.953102	0.976847
H2AFV	ENSG00000105968	492.206	0.220924	0.11272	0.00280224	0.1118	505.645	0.511774	0.0937225	9e-09	1.83e-07
KRT17	ENSG00000128422	491.988	-0.0364185	0.066592	0.268057	0.847662	527.807	-0.593745	0.099145	3.25e-10	8.34e-09
GMNN	ENSG00000112312	491.402	0.0801009	0.0896746	0.069361	0.601932	630.535	0.674886	0.0833788	7.33e-17	4.35e-15
HSPE1	ENSG00000115541	491.16	-0.0227713	0.0606301	0.473732	0.918865	625.585	0.474502	0.0846857	4.51e-09	9.57e-08
AP3B1	ENSG00000132842	491.136	0.00971539	0.0558837	0.752281	0.973307	480.523	0.0586301	0.0858293	0.467022	0.667957
BLCAP	ENSG00000166619	491.068	-0.0751279	0.0831259	0.0818165	0.640588	466.77	-0.336262	0.0929392	0.000106329	0.000838965
SCOC	ENSG00000153130	491.039	0.0106151	0.0572257	0.734342	0.96962	463.44	-0.03769	0.106743	0.695277	0.830701
AP1M1	ENSG00000072958	490.359	0.0220439	0.0574218	0.508931	0.930226	605.235	0.252404	0.0880684	0.00217435	0.011314
LARP1	ENSG00000155506	490.281	-0.0408716	0.0656831	0.247133	0.835495	529.848	0.103551	0.0900415	0.216814	0.413652
SUMF2	ENSG00000129103	490.247	-0.00942676	0.0554918	0.769422	0.973793	572.462	-0.0583336	0.0806469	0.442829	0.648254
PHB	ENSG00000167085	490.222	-0.00998732	0.0560517	0.754326	0.973695	643.823	0.422289	0.079776	3.11e-08	5.67e-07
MIS18BP1	ENSG00000129534	489.636	0.417177	0.102439	2.35e-06	0.000453287	411.696	0.461928	0.114694	1.18e-05	0.000121767
TPP2	ENSG00000134900	489.03	0.0288359	0.0596551	0.394697	0.894058	500.932	-0.0314959	0.0861356	0.695925	0.831131
MCCC2	ENSG00000131844	488.9	-0.0119823	0.0560116	0.70882	0.968801	559.718	0.198806	0.0901694	0.0177631	0.0639528
RMND5A	ENSG00000153561	488.716	-0.00174576	0.0552086	0.955673	0.997836	443.859	0.106228	0.0993997	0.2431	0.445607
SMN2	ENSG00000205571	488.498	-0.0290828	0.0614507	0.381638	0.890979	473.064	0.0804531	0.0933757	0.352508	0.566312
WDR61	ENSG00000140395	488.427	0.00408352	0.0545075	0.904037	0.99268	587.393	0.201943	0.0855503	0.0117085	0.0459099
AL592114.1	ENSG00000219133	488.388	-0.0225825	0.0576573	0.493957	0.923442	542.958	-0.144435	0.0847775	0.0695195	0.182304
PPIG	ENSG00000138398	488.38	0.0104686	0.0553893	0.739408	0.970438	458.825	0.197583	0.0901977	0.0184606	0.0659715
AL162151.2	ENSG00000234648	488.102	-0.0131809	0.0562609	0.682894	0.966042	525.058	-0.0990436	0.100246	0.278374	0.488173
RREB1	ENSG00000124782	488.049	0.00182578	0.0557496	0.953525	0.997565	490.246	0.00650593	0.087954	0.937678	0.969679
MRPS15	ENSG00000116898	487.829	-0.01387	0.0562569	0.666882	0.964913	528.389	-0.184862	0.0887974	0.0253001	0.0847118
MRPL16	ENSG00000166902	487.805	-0.20399	0.108943	0.00368327	0.130901	492.64	-0.169372	0.0917888	0.0462754	0.135126
TMEM14B	ENSG00000137210	487.762	-0.0707358	0.0828584	0.088881	0.65554	525.907	-0.010757	0.0831024	0.891498	0.944843
ATG13	ENSG00000175224	487.38	-0.00351767	0.0568582	0.908495	0.99268	520.656	-0.0115208	0.0859948	0.885832	0.941668
AAMP	ENSG00000127837	486.957	0.00140144	0.0551107	0.965056	0.998384	547.044	0.237117	0.0879336	0.00388897	0.0183061
COLGALT1	ENSG00000130309	486.885	0.0114624	0.0564076	0.720687	0.96962	680.064	0.679891	0.0809644	5.98e-18	4.32e-16
NIFK	ENSG00000155438	486.863	-0.0363828	0.0632455	0.291856	0.85681	542.395	0.202577	0.0874615	0.0130814	0.0503549
ATP5F1D	ENSG00000099624	486.845	0.00613285	0.0578836	0.840503	0.98468	569.668	0.0842263	0.080803	0.271119	0.479261
RETREG3	ENSG00000141699	486.834	-0.0294015	0.060634	0.373568	0.890654	477.877	-0.272279	0.0945324	0.00188055	0.010005
CD33	ENSG00000105383	486.571	-0.0245679	0.0603685	0.449376	0.907246	509.936	-0.218694	0.0885274	0.00809735	0.0338853
ADAM28	ENSG00000042980	486.5	-0.208965	0.111171	0.00350804	0.127231	344.344	-1.08267	0.119229	7.79e-21	8.13e-19
NUTF2	ENSG00000102898	486.492	-0.0180359	0.0578474	0.572022	0.9465	610.792	0.180585	0.082421	0.0197467	0.0696005
AASDHPPT	ENSG00000149313	486.004	0.00611628	0.0552788	0.849658	0.985905	528.376	0.00991809	0.090663	0.908552	0.954309
SF3A1	ENSG00000099995	485.908	0.0325548	0.0620612	0.339641	0.874836	563.782	0.0872247	0.0820379	0.257201	0.463002
NUP58	ENSG00000139496	485.66	0.0266163	0.0591876	0.425551	0.904525	509.994	0.294298	0.089866	0.000457432	0.00297961
ELAC2	ENSG00000006744	485.489	0.052885	0.0704658	0.161706	0.770318	605.692	0.427345	0.0939319	1.34e-06	1.73e-05
STAB1	ENSG00000010327	484.489	-0.252046	0.11975	0.00169357	0.080895	486.651	-0.347282	0.0913564	4.93e-05	0.000428529
EIF4A3	ENSG00000141543	483.709	0.118977	0.106635	0.0266059	0.395782	646.883	0.770554	0.0867509	7.21e-20	6.96e-18
RPS26P47	ENSG00000234354	483.636	-0.0344107	0.0649124	0.293178	0.857091	528.363	-0.161386	0.0950961	0.0655491	0.174381
ASMTL	ENSG00000169093	483.562	-0.0425774	0.0666732	0.231789	0.827181	441.676	-0.0152623	0.247899	0.620608	0.784827
GLRX	ENSG00000173221	483.463	-0.0302313	0.0619516	0.365022	0.888024	460.366	-0.345946	0.0941305	8.14e-05	0.000666634
PNKD	ENSG00000127838	483.276	-0.125028	0.10892	0.0233194	0.370725	517.988	-0.0648344	0.0873475	0.426892	0.635788
WDR6	ENSG00000178252	483.269	-0.0103257	0.0579526	0.736324	0.96962	521.051	0.0325035	0.0861595	0.688115	0.827096
RARS	ENSG00000113643	483.14	-0.00574941	0.0556618	0.85592	0.987036	515.33	0.296725	0.0883054	0.000334329	0.0022831
IFIT1	ENSG00000185745	483.132	0.0856655	0.109713	0.0503527	0.532552	375.536	-0.713297	0.132644	8.23e-09	1.69e-07
FAM171B	ENSG00000144369	483.092	-0.062976	0.0821789	0.106811	0.68571	377.191	-0.770056	0.123422	4.5e-11	1.33e-09
MED12	ENSG00000184634	482.527	0.000443388	0.05588	0.989528	0.999085	412.078	-0.0132377	0.247678	0.668829	0.814929
PTCD3	ENSG00000132300	481.825	-0.010149	0.0550667	0.755499	0.973793	546.379	0.288095	0.0975153	0.00137652	0.00767495
XPO1	ENSG00000082898	481.215	0.0114977	0.059671	0.697692	0.967395	478.591	0.278754	0.0911782	0.0010364	0.00603438
RUNX1	ENSG00000159216	481.095	0.373075	0.109002	3.07e-05	0.00363205	503.878	0.663995	0.0954943	4.51e-13	1.75e-11
RFLNB	ENSG00000183688	480.931	0.424989	0.103836	2.2e-06	0.000432974	533.752	0.885015	0.092849	1.48e-22	1.82e-20
CHCHD3	ENSG00000106554	480.738	0.000731024	0.0546086	0.985316	0.999085	526.029	0.266907	0.0912745	0.0016741	0.00905079
SHKBP1	ENSG00000160410	480.054	-0.0432107	0.0670243	0.226303	0.826621	493.424	-0.181468	0.0880193	0.0271229	0.0894947
DNAJC3	ENSG00000102580	479.207	0.0335051	0.0619379	0.322529	0.868837	404.015	-0.264954	0.104644	0.00541148	0.0242782
RCC1	ENSG00000180198	479.112	0.00266123	0.0565863	0.930568	0.99377	703.099	0.565937	0.0879304	1.96e-11	6.1e-10
RAP1GDS1	ENSG00000138698	478.755	0.00778135	0.0549839	0.811833	0.981254	488.786	0.0264026	0.0899479	0.75365	0.866384
MTREX	ENSG00000039123	478.705	-0.010284	0.0581876	0.735734	0.96962	469.402	0.0229098	0.0860594	0.777267	0.8786
PRPF38B	ENSG00000134186	478.681	-0.01413	0.056197	0.663444	0.964254	486.525	0.0893738	0.0872084	0.273439	0.482184
NFKBIA	ENSG00000100906	478.54	0.0330991	0.0644219	0.317795	0.868442	331.36	-0.0955208	0.109227	0.329578	0.544295
CTR9	ENSG00000198730	478.254	-0.0773435	0.0842627	0.0768943	0.628782	461.901	-0.338085	0.0949827	0.000131588	0.00100936
CHTOP	ENSG00000160679	478.029	-0.0106263	0.0572762	0.733711	0.96962	518.328	0.0938883	0.0848273	0.238576	0.440504
RBM5	ENSG00000003756	478.01	-0.0247288	0.0607779	0.443426	0.906698	464.367	-0.295674	0.0924454	0.000592019	0.00371819
SQLE	ENSG00000104549	477.912	0.193318	0.121384	0.00632805	0.185007	461.531	0.19923	0.107549	0.0398357	0.12096
WDR43	ENSG00000163811	477.174	0.0062134	0.0563407	0.844563	0.98468	525.346	0.266184	0.0896993	0.00146715	0.00807528
NPM1P27	ENSG00000249353	477.151	-0.0231812	0.0576887	0.486109	0.920287	524.935	-0.0312881	0.0839035	0.69141	0.829425
SEC31A	ENSG00000138674	476.848	0.00946238	0.0552013	0.771972	0.974015	492.515	-0.0878619	0.0922117	0.304144	0.516981
ASF1A	ENSG00000111875	476.586	-0.0183839	0.0595941	0.548014	0.941857	437.558	-0.0291735	0.0968359	0.742838	0.860679
PWP1	ENSG00000136045	476.218	0.0232208	0.060674	0.467006	0.915979	531.095	0.184006	0.085158	0.0210951	0.0732602
METTL9	ENSG00000197006	476.004	0.338605	0.123824	0.00028929	0.0216718	416.588	0.136715	0.104142	0.147837	0.317716
IVD	ENSG00000128928	475.892	0.0629501	0.0771976	0.114549	0.698502	528.654	0.102651	0.0843312	0.195015	0.385903
SMC1A	ENSG00000072501	475.528	0.0942111	0.0968306	0.0475956	0.516915	444.804	-0.000454057	0.24713	0.976819	0.988121
PNPT1	ENSG00000138035	475.429	0.0238241	0.0596944	0.468242	0.916243	506.419	-0.0136582	0.0969719	0.87638	0.936839
CASP3	ENSG00000164305	475.428	0.232781	0.111406	0.00203228	0.0919279	479.646	0.084567	0.0949114	0.335085	0.54849
OTUB1	ENSG00000167770	475.006	-0.0474991	0.0674451	0.184817	0.793816	526.787	0.0515084	0.0846706	0.518188	0.70972
RNASE2	ENSG00000169385	474.977	0.00990788	0.0564962	0.756653	0.973793	575.454	0.0507597	0.0846259	0.524161	0.71589
ICE2	ENSG00000128915	474.896	0.0331534	0.0634181	0.325967	0.869665	434.359	0.0871783	0.0912883	0.30429	0.516981
AC004552.1	ENSG00000225071	473.87	-0.0613828	0.0797648	0.130675	0.724898	460.191	-0.0145806	0.24785	0.631709	0.791519
TYROBP	ENSG00000011600	473.868	-0.107237	0.0990494	0.0338721	0.448377	492.618	-0.600635	0.105183	1.65e-09	3.82e-08
GTF2F1	ENSG00000125651	473.795	0.0110833	0.0567446	0.883689	0.991617	518.188	-0.0555462	0.0842378	0.48305	0.680874
NUMB	ENSG00000133961	473.536	0.0406205	0.0658512	0.248923	0.835712	442.911	-0.143426	0.0919293	0.0920828	0.225626
S100A16	ENSG00000188643	473.454	-0.0250939	0.060754	0.438725	0.906493	392.746	-0.324897	0.107637	0.000927929	0.00548559
RPL3P2	ENSG00000227939	472.498	-0.0093839	0.0568223	0.764417	0.973793	515.875	-0.206825	0.0893486	0.0128861	0.0497601
HACD4	ENSG00000188921	472.335	0.0178563	0.0576831	0.581148	0.948829	483.062	-0.240476	0.0921596	0.00493989	0.0224496
TBK1	ENSG00000183735	472.164	-0.0378963	0.0641757	0.274345	0.847662	411.801	-0.223696	0.0963883	0.0117164	0.0459255
C5orf15	ENSG00000113583	471.873	-0.045972	0.0676155	0.188576	0.797578	442.146	-0.114113	0.0902042	0.173501	0.35499
CLEC2B	ENSG00000110852	470.663	-0.0391422	0.0657331	0.256398	0.838264	336.298	-0.767932	0.11124	5.4e-13	2.07e-11
TBXAS1	ENSG00000059377	470.277	0.0347122	0.061759	0.312546	0.867729	482.494	-0.212649	0.0936794	0.0140555	0.0532892
NDUFB5	ENSG00000136521	470.013	-0.0258091	0.0631049	0.374856	0.890654	439.97	-0.44835	0.109963	1e-05	0.000105264
WDR41	ENSG00000164253	469.96	0.0271222	0.0611762	0.408917	0.900294	465.17	0.0863831	0.0933537	0.318035	0.53205
OAS1	ENSG00000089127	469.627	0.0642592	0.0802524	0.104245	0.681849	412.558	-0.471202	0.10766	2.48e-06	2.99e-05
DEGS1	ENSG00000143753	469.466	0.0543096	0.0708948	0.154105	0.760445	489.827	0.312681	0.0898764	0.000200424	0.00145357
PDCD10	ENSG00000114209	469.272	-0.0253834	0.0594649	0.438879	0.906493	444.483	-0.0627657	0.0877783	0.44391	0.649262
TMEM258	ENSG00000134825	469.059	-0.0958874	0.100464	0.0451191	0.503028	566.927	0.0628673	0.0839882	0.426209	0.635252
DDX24	ENSG00000089737	468.972	0.0322615	0.06186	0.355918	0.882954	587.756	0.369775	0.0861003	5.53e-06	6.21e-05
UBR4	ENSG00000127481	468.296	-0.00459764	0.054893	0.886155	0.991953	499.71	-0.147198	0.0882635	0.0733599	0.189615
ADK	ENSG00000156110	468.213	-0.0213639	0.0587153	0.507391	0.929245	511.568	0.113141	0.0872168	0.165185	0.343644
MCTP2	ENSG00000140563	467.969	0.010145	0.0580134	0.741796	0.97153	422.32	-0.426492	0.114265	4.48e-05	0.000394504
ZMIZ1	ENSG00000108175	467.332	0.0116343	0.0558169	0.720141	0.96962	480.829	-0.00431766	0.0873298	0.957236	0.978213
CBWD5	ENSG00000147996	467.208	-0.0740648	0.0930815	0.0729673	0.616028	467.574	0.734619	0.118279	6.01e-11	1.73e-09
JMJD1C	ENSG00000171988	466.769	-0.0396421	0.0648784	0.258135	0.839199	404.352	-0.288618	0.111205	0.00398747	0.0187241
EXOC6	ENSG00000138190	466.484	-0.00436362	0.0563172	0.888448	0.992568	435.844	0.0533864	0.0908577	0.528067	0.719104
NDUFB4	ENSG00000065518	466.108	-0.026121	0.0606623	0.41319	0.901623	511.162	-0.0472072	0.0843174	0.551286	0.736682
SRGAP2	ENSG00000266028	466.017	0.00269786	0.0554094	0.941472	0.996146	442.21	0.0179342	0.0943256	0.838104	0.91528
TRMT112	ENSG00000173113	465.728	0.000119225	0.0555116	0.998633	0.999785	539.577	0.182169	0.0838394	0.0205582	0.0718916
TIMP1	ENSG00000102265	465.643	-0.0430681	0.0661214	0.229614	0.827181	420.052	-0.0173179	0.248113	0.576093	0.754523
UQCRQ	ENSG00000164405	465.494	-0.0249088	0.0607873	0.441186	0.906493	584.789	0.165947	0.0965031	0.0611637	0.165491
ZNF664	ENSG00000179195	465.328	0.0135718	0.0559785	0.677644	0.966042	483.943	0.236892	0.0965504	0.00771366	0.0325266
ATP5PD	ENSG00000167863	465.194	-0.0271736	0.0601694	0.409105	0.900294	471.601	0.00891915	0.0900822	0.916012	0.958925
USP9X	ENSG00000124486	465.188	0.0734759	0.0819055	0.0831653	0.644825	352.955	-0.0103648	0.247391	0.739219	0.857745
HNRNPCP2	ENSG00000204253	465.14	-0.0183503	0.0582665	0.567618	0.945441	543.627	0.134044	0.0832939	0.0864935	0.21535
NF2	ENSG00000186575	465.077	0.0206293	0.0580106	0.530546	0.936754	520.183	0.455254	0.094066	2.95e-07	4.43e-06
CUTA	ENSG00000112514	465.011	0.0158121	0.0580086	0.618481	0.954056	530.608	-0.0299985	0.084283	0.704546	0.836838
NOA1	ENSG00000084092	464.936	0.210997	0.111646	0.00341765	0.126648	473.537	-0.0134257	0.0852856	0.8662	0.930274
IMP4	ENSG00000136718	464.864	0.0111585	0.0557292	0.730958	0.96962	619.327	0.561224	0.0871181	1.9e-11	5.93e-10
MRFAP1L1	ENSG00000178988	464.754	-0.0382777	0.0642253	0.270781	0.847662	449.157	0.0825921	0.096365	0.354542	0.568634
HSD17B12	ENSG00000149084	464.363	0.0716033	0.0831057	0.0855926	0.647329	460.241	-0.0996104	0.0942942	0.252431	0.457184
CLPX	ENSG00000166855	463.718	0.012297	0.0556615	0.706215	0.96819	424.393	-0.208447	0.0956794	0.0179802	0.0645738
DPF2	ENSG00000133884	463.583	-0.0196301	0.0577676	0.545984	0.940658	482.324	-0.18185	0.0906727	0.0306683	0.0984618
RGS18	ENSG00000150681	463.471	0.0354519	0.0623612	0.300954	0.862365	469.922	-0.0100091	0.0893618	0.903803	0.951047
FGFR1OP2	ENSG00000111790	463.326	-0.041129	0.0676039	0.235121	0.829765	369.841	-0.212414	0.100146	0.0203373	0.0712913
CPT1A	ENSG00000110090	463.189	-0.169587	0.116004	0.00941976	0.229177	495.423	-0.188054	0.089287	0.0235955	0.0802816
ATF2	ENSG00000115966	463.019	-0.00995016	0.0556066	0.757166	0.973793	460.942	-0.419023	0.0942441	2.25e-06	2.75e-05
UQCR10	ENSG00000184076	463.013	-0.099322	0.101899	0.0416537	0.484626	557.071	0.0193283	0.0820076	0.798913	0.891748
CD244	ENSG00000122223	462.957	-0.145109	0.114262	0.0155566	0.296145	474.685	-0.383602	0.0935309	1.2e-05	0.00012317
LGALS1	ENSG00000100097	462.811	-0.0303944	0.0606759	0.367408	0.889518	466.001	-0.539132	0.0945164	2.03e-09	4.58e-08
COPS5	ENSG00000121022	462.779	-0.0285145	0.0603688	0.391163	0.892375	503.99	0.0131889	0.0844491	0.868855	0.932153
ARFGAP1	ENSG00000101199	462.668	-0.00929076	0.0562232	0.769443	0.973793	536.441	-0.0596876	0.0832406	0.447499	0.651813
DNTTIP2	ENSG00000067334	462.374	0.00444818	0.0564375	0.887309	0.992568	430.83	0.353427	0.0983791	0.000108886	0.000857967
HIBADH	ENSG00000106049	462.309	-0.00311319	0.0549736	0.923379	0.992726	438.187	-0.170965	0.0963468	0.0536752	0.150361
KPNB1	ENSG00000108424	462.172	0.0405303	0.0662659	0.248121	0.835602	562.632	0.286972	0.0852682	0.000343818	0.00232594
FNBP1	ENSG00000187239	462.001	0.080294	0.0877819	0.067873	0.596927	405.73	-0.168076	0.0986958	0.0628233	0.168915
DYNC1H1	ENSG00000197102	461.339	-4.06e-06	0.0549372	0.988696	0.999085	480.543	-0.0935113	0.0900345	0.263892	0.471526
TRAF7	ENSG00000131653	461.043	0.00772769	0.0562069	0.807469	0.980634	516.839	0.139369	0.0950807	0.111847	0.259237
MMS19	ENSG00000155229	460.937	0.00303925	0.0552573	0.925626	0.992838	484.044	0.0601377	0.0855647	0.45449	0.657836
PMPCA	ENSG00000165688	460.851	0.0165859	0.0567773	0.613027	0.953252	472.581	-0.0021172	0.247156	0.93167	0.966125
RNF10	ENSG00000022840	460.716	0.0817623	0.100116	0.0605517	0.574249	479.644	0.577699	0.117765	1.43e-07	2.3e-06
ACTN4	ENSG00000130402	460.624	0.192521	0.115023	0.00565474	0.173185	511.682	0.334201	0.101192	0.000343548	0.00232594
SLBP	ENSG00000163950	460.199	0.571791	0.112168	1.64e-08	7.42e-06	511.758	0.932184	0.10843	7.35e-19	5.95e-17
SRP54	ENSG00000100883	460.131	-0.00268492	0.0560927	0.924236	0.992726	478.541	0.034984	0.0916441	0.681915	0.823004
NME1	ENSG00000239672	459.732	0.00369565	0.0574921	0.903976	0.99268	636.458	0.547164	0.094571	1.22e-09	2.89e-08
MARS	ENSG00000166986	459.535	-0.0313064	0.0644881	0.3368	0.872449	621.177	0.467189	0.091092	6.4e-08	1.09e-06
SLC39A9	ENSG00000029364	459.422	-0.0311646	0.0617584	0.34914	0.879213	469.537	0.00635106	0.0881801	0.939296	0.97025
FEN1	ENSG00000168496	459.396	0.170138	0.11175	0.00869634	0.219261	684.72	0.927264	0.0896048	3.76e-26	6.6e-24
RPL7AP66	ENSG00000175886	459.156	-0.109256	0.105098	0.0332073	0.444457	525.329	-0.182613	0.0883049	0.0264618	0.087789
DCAF11	ENSG00000100897	459.156	-0.00566235	0.0564891	0.855686	0.987036	498.773	-0.10377	0.103214	0.267723	0.475802
MAGT1	ENSG00000102158	458.176	-0.0183241	0.0581194	0.569093	0.9462	388.219	-0.0128734	0.247622	0.680278	0.821979
DOK1	ENSG00000115325	457.602	-0.0847643	0.0936951	0.059103	0.568273	560.871	-0.436895	0.087128	1.29e-07	2.1e-06
KTN1	ENSG00000126777	457.58	0.0515732	0.07616	0.152188	0.757479	415.918	0.138658	0.0986597	0.124874	0.281374
RAB18	ENSG00000099246	457.433	0.134596	0.11877	0.0201894	0.342507	358.296	0.171032	0.108059	0.078529	0.199511
STT3A	ENSG00000134910	457.291	-0.0385432	0.063302	0.2745	0.847662	564.7	0.279285	0.0856275	0.000519031	0.00331541
TIMM23	ENSG00000265354	457.217	-0.00116896	0.0559496	0.969531	0.998517	539.73	0.386656	0.107067	8.68e-05	0.000702958
SPIN4	ENSG00000186767	457.176	-0.0358425	0.0637408	0.292279	0.85681	376.803	-0.0136037	0.24768	0.660057	0.808482
PDXDC1	ENSG00000179889	457.143	0.0732069	0.0874266	0.0821999	0.641159	510.582	0.022083	0.0846758	0.782293	0.881183
IP6K2	ENSG00000068745	457.094	-0.0922095	0.0970374	0.0492183	0.523503	405.373	-0.261658	0.0971257	0.00345049	0.0165244
MIER1	ENSG00000198160	456.887	-0.0126835	0.0574937	0.686165	0.967114	418.35	-0.0429556	0.101067	0.640897	0.797674
PDS5B	ENSG00000083642	456.756	-0.0648706	0.077564	0.116461	0.699775	458.614	0.0324539	0.0919435	0.704607	0.836838
SRI	ENSG00000075142	456.333	-0.033119	0.0632297	0.316574	0.868442	540.823	0.164372	0.0847369	0.0385811	0.118133
FLOT1	ENSG00000137312	456.148	0.0585232	0.0780669	0.125616	0.71608	436.297	-0.0875849	0.0941358	0.313722	0.52758
SUCLG1	ENSG00000163541	456.029	-0.0460258	0.0682809	0.203786	0.813347	525.276	-0.0194232	0.0917334	0.819026	0.905293
PPP6R1	ENSG00000105063	455.982	-0.019159	0.0588682	0.54488	0.940014	492.993	-0.0891469	0.089677	0.285306	0.496156
INTS10	ENSG00000104613	455.829	-0.014363	0.0571156	0.654314	0.96174	562.664	0.321202	0.0867785	8.26e-05	0.000672967
RNF181	ENSG00000168894	455.528	-0.213226	0.11779	0.003882	0.135648	483.897	-0.474197	0.0946992	1.16e-07	1.89e-06
MOB3A	ENSG00000172081	455.525	-0.039662	0.0652525	0.255542	0.83766	442.936	-0.51086	0.0977819	3.27e-08	5.94e-07
AHSA1	ENSG00000100591	455.505	0.0260505	0.0601741	0.4242	0.904354	631.389	0.499912	0.0862883	1.35e-09	3.19e-08
ERLEC1	ENSG00000068912	455.455	-0.00279434	0.0560381	0.922929	0.992726	447.623	-0.113454	0.0913892	0.180526	0.365251
G6PD	ENSG00000160211	455.385	0.00400347	0.0566473	0.897816	0.99268	419.511	-0.0130136	0.247661	0.673898	0.817994
ZFP36L2	ENSG00000152518	455.274	0.472571	0.119858	3.75e-06	0.000630617	354.674	0.587694	0.127468	5.83e-07	8.26e-06
SYNCRIP	ENSG00000135316	454.729	0.0208112	0.0584544	0.52335	0.935762	458.553	0.354559	0.110799	0.000439551	0.00288019
SAMSN1	ENSG00000155307	454.704	0.0105808	0.057211	0.736119	0.96962	429.5	-0.396006	0.09935	1.86e-05	0.000182232
ABHD2	ENSG00000140526	453.974	0.0711094	0.0820162	0.0884127	0.65554	485.512	-0.102313	0.0901388	0.221923	0.420351
MESD	ENSG00000117899	453.648	0.036371	0.0638775	0.29294	0.857091	497.795	0.178269	0.0884047	0.0305031	0.0981032
METTL5	ENSG00000138382	453.093	-0.0482794	0.0694161	0.188103	0.797119	444.589	-0.0019303	0.0885695	0.980359	0.989599
THBS1	ENSG00000137801	452.357	0.0902818	0.0982311	0.0523198	0.539316	470.811	-0.532686	0.0941892	2.74e-09	6.03e-08
ORC4	ENSG00000115947	452.278	-0.0405569	0.0676946	0.237132	0.830852	403.631	-0.105172	0.0920711	0.217761	0.414885
PKN1	ENSG00000123143	452.132	-0.00446126	0.0564799	0.885557	0.991729	459.872	-0.563569	0.0950113	4.84e-10	1.21e-08
FUT8	ENSG00000033170	452.059	-0.0577744	0.0733402	0.145522	0.747568	473.037	-0.411963	0.0993763	8.91e-06	9.42e-05
CEP57	ENSG00000166037	452.025	0.000409057	0.055677	0.987392	0.999085	425.38	-0.0273405	0.0921158	0.748605	0.863402
DHX30	ENSG00000132153	451.467	0.01159	0.0564121	0.718583	0.96962	523.078	0.236052	0.0938445	0.0065821	0.0285776
EDEM2	ENSG00000088298	451.462	0.0478476	0.0682771	0.189031	0.798855	477.436	-0.187613	0.0882552	0.0225529	0.0773709
BAG4	ENSG00000156735	451.329	-0.0695285	0.0832103	0.0912883	0.658478	444.469	-0.0970373	0.0955641	0.27042	0.47868
UBE2G2	ENSG00000184787	451.115	0.0197974	0.0579053	0.547526	0.941601	543.554	0.428806	0.0860489	1.56e-07	2.49e-06
REEP5	ENSG00000129625	450.731	-0.00176192	0.055526	0.98523	0.999085	458.952	-0.152363	0.0892678	0.0667051	0.176725
ATP2A3	ENSG00000074370	450.018	-0.00659244	0.0562159	0.835236	0.983803	419.552	-0.0763582	0.0955033	0.384772	0.597924
LETMD1	ENSG00000050426	449.766	-0.00633955	0.0567114	0.838244	0.98468	466.946	-0.290422	0.0932387	0.000798872	0.00482617
PHIP	ENSG00000146247	449.673	-0.00162898	0.0563153	0.992437	0.999261	498.194	-0.00899826	0.0931322	0.915116	0.958767
AP1G1	ENSG00000166747	449.527	-0.0446299	0.0706054	0.200573	0.810503	446.663	-0.127929	0.0945582	0.142343	0.309619
FH	ENSG00000091483	449.52	-0.00230358	0.0553011	0.984456	0.999085	590.597	0.264752	0.0830721	0.00071316	0.0043862
PPBP	ENSG00000163736	448.952	-0.000491465	0.0588886	0.98556	0.999085	418.554	-0.379876	0.104079	7.65e-05	0.000630754
SSBP2	ENSG00000145687	448.684	-0.0100687	0.0564457	0.75098	0.973307	389.771	-0.250067	0.0991012	0.00595065	0.0262728
MRPL10	ENSG00000159111	448.403	0.00419819	0.0557466	0.895409	0.99268	466.172	-0.238475	0.0913898	0.00494829	0.022479
PLXND1	ENSG00000004399	448.336	0.00753246	0.0556893	0.814484	0.981479	471.184	-0.0958821	0.0928684	0.264825	0.472465
NDUFS8	ENSG00000110717	448.281	-0.107808	0.101705	0.0339504	0.448377	533.336	0.126385	0.093228	0.142625	0.309968
RBM28	ENSG00000106344	448.093	0.0299305	0.062701	0.369259	0.889866	486.42	0.204744	0.0871664	0.011942	0.0466358
SNX4	ENSG00000114520	447.577	0.0277827	0.0596514	0.410883	0.900743	423.161	-0.111369	0.0959338	0.207211	0.400347
ZWINT	ENSG00000122952	447.437	0.032806	0.0628681	0.332166	0.869854	610.647	0.770344	0.0871987	1.03e-19	9.83e-18
UTP11	ENSG00000183520	447.355	0.000484672	0.0550282	0.990747	0.999085	460.182	0.201674	0.0901166	0.0161111	0.0590334
EXOSC10	ENSG00000171824	447.265	-0.0247745	0.0591158	0.45359	0.908892	507.357	0.395315	0.0907617	3.77e-06	4.4e-05
DCTD	ENSG00000129187	447.235	0.0402126	0.0676518	0.242783	0.83408	480.038	0.103771	0.0919665	0.223887	0.422467
AQR	ENSG00000021776	446.846	0.0132424	0.0577204	0.67312	0.965853	448.059	-0.0364219	0.0939325	0.674532	0.818504
LSM8	ENSG00000128534	445.949	-0.0174851	0.0589682	0.578144	0.947803	413.75	0.0190938	0.0960813	0.830267	0.911253
NDC1	ENSG00000058804	445.454	-0.00351159	0.0565461	0.909444	0.99268	595.514	0.699942	0.0837924	8.09e-18	5.67e-16
CENPU	ENSG00000151725	445.106	0.315884	0.105534	0.000142993	0.0125249	512.745	0.856338	0.0972345	1.15e-19	1.07e-17
YME1L1	ENSG00000136758	444.886	0.00649043	0.0560969	0.838458	0.98468	468.971	-0.063247	0.0911506	0.455054	0.658159
IL1RAP	ENSG00000196083	444.572	0.0603675	0.0809357	0.114507	0.698502	439.811	-0.186827	0.101561	0.0434345	0.12921
NOB1	ENSG00000141101	444.458	0.0205565	0.0608997	0.506244	0.928732	486.542	-0.0378258	0.0861562	0.638985	0.796738
DGKZ	ENSG00000149091	444.287	0.0680637	0.0878762	0.0871451	0.652937	524.425	0.11213	0.0946564	0.199392	0.390347
EIF4EBP1	ENSG00000187840	444.178	-0.0615115	0.076992	0.119394	0.705187	527.833	0.268342	0.0938341	0.00204371	0.0107332
TEX30	ENSG00000151287	444.016	-0.0257777	0.0607019	0.424605	0.904354	380.111	-0.0525434	0.0966673	0.554875	0.739003
CBL	ENSG00000110395	443.908	-0.0273969	0.0599851	0.410675	0.900743	394.13	-0.153387	0.0963144	0.08322	0.208907
ASH2L	ENSG00000129691	443.894	-0.115728	0.110213	0.0290161	0.417326	438.591	-0.352896	0.0991967	0.000123533	0.00095773
RFX5	ENSG00000143390	443.859	-0.0202169	0.0583194	0.538836	0.938623	414.424	-0.0610058	0.0997064	0.503118	0.697771
HHEX	ENSG00000152804	443.844	0.0337094	0.0649364	0.309523	0.86758	401.706	-0.0445502	0.101432	0.629849	0.790212
EIF2B1	ENSG00000111361	443.83	0.0249826	0.0600181	0.446624	0.906698	518.014	0.148188	0.0878406	0.070801	0.184667
PSIP1	ENSG00000164985	443.624	0.110439	0.110859	0.0325866	0.441411	381.04	0.277746	0.107608	0.00441204	0.0203962
NOC2L	ENSG00000188976	443.429	-0.00785324	0.0574774	0.797494	0.980162	558.365	0.312995	0.0897407	0.000195162	0.00141897
PEF1	ENSG00000162517	443.075	-0.0123378	0.0579133	0.690654	0.967395	504.087	-0.0144142	0.0849233	0.855927	0.92513
RPS26P15	ENSG00000223416	442.378	-0.0553645	0.074696	0.14656	0.747568	484.649	-0.102756	0.0927851	0.231709	0.431751
GLOD4	ENSG00000167699	442.009	0.0165344	0.0578342	0.608882	0.953252	506.254	0.422345	0.0912679	9.52e-07	1.29e-05
SATB1	ENSG00000182568	441.766	0.274047	0.112988	0.000782232	0.0462806	469.418	0.6017	0.0964673	6.45e-11	1.85e-09
AC108010.1	ENSG00000242588	441.589	-0.0350808	0.0662005	0.286176	0.851171	415.777	-0.195691	0.10229	0.0355013	0.110576
MRPL15	ENSG00000137547	441.41	0.027777	0.0604537	0.406286	0.899214	505.071	0.157708	0.088614	0.0561276	0.155499
FLNB	ENSG00000136068	441.395	-0.303817	0.11412	0.000383273	0.0262567	387.7	-0.888431	0.109617	4.8e-17	2.97e-15
ACAT1	ENSG00000075239	441.029	0.0446985	0.0692785	0.208222	0.817579	487.949	0.125744	0.0946223	0.149963	0.321151
ANAPC13	ENSG00000129055	440.608	-0.0379771	0.0644891	0.273154	0.847662	434.166	-0.10723	0.0966242	0.226988	0.426592
BRD2	ENSG00000204256	440.562	-0.0123696	0.0573489	0.695593	0.967395	500.072	0.205296	0.0944172	0.0185797	0.0662376
SLC35A4	ENSG00000176087	440.299	0.0368196	0.0643153	0.28673	0.851624	531.045	0.183391	0.0897706	0.0280527	0.0916482
PRKAA1	ENSG00000132356	439.973	-0.0326964	0.0651694	0.314678	0.868011	427.668	-0.404398	0.0994327	1.28e-05	0.000130537
RSRC2	ENSG00000111011	439.694	-0.0249783	0.0603564	0.440215	0.906493	400.353	-0.0703573	0.0973958	0.43175	0.638986
CBWD3	ENSG00000196873	439.632	-0.0655805	0.0903916	0.085955	0.648617	474.953	0.396273	0.106393	5.44e-05	0.000468419
CKS2	ENSG00000123975	439.578	-0.0227027	0.0617677	0.462999	0.915448	521.773	0.282433	0.100235	0.00214532	0.0111829
KDELR1	ENSG00000105438	439.541	-0.0180399	0.0573069	0.579821	0.948762	513.196	0.0124571	0.0858491	0.877837	0.937358
PRPS2	ENSG00000101911	439.369	0.163591	0.126073	0.0120086	0.261091	396.217	0.00060481	0.247102	0.999165	0.999424
DYNC1I2	ENSG00000077380	439.232	0.0378089	0.0640039	0.279487	0.850629	437.92	-0.0815516	0.091136	0.335112	0.54849
UCHL5	ENSG00000116750	438.739	0.0249935	0.0603062	0.44475	0.906698	440.503	0.450393	0.0979065	9.56e-07	1.29e-05
TYMS	ENSG00000176890	438.303	0.136839	0.145862	0.020451	0.344361	659.962	0.988947	0.0895217	2.07e-29	4.78e-27
SARS	ENSG00000031698	437.986	0.0531352	0.0722411	0.154705	0.761309	472.652	-0.230888	0.0924741	0.00712099	0.0304828
B3GNT2	ENSG00000170340	437.959	0.42245	0.105764	3.27e-06	0.000566961	297.914	0.226349	0.11496	0.0270033	0.0891765
AMPD2	ENSG00000116337	437.742	-0.101548	0.102609	0.0393471	0.472961	412.535	-0.19665	0.097479	0.0279111	0.0912889
DSG2	ENSG00000046604	437.723	-0.0379277	0.0672682	0.254672	0.837619	405.175	-0.35249	0.111852	0.000519295	0.00331541
[truncated: 4,752 more rows]

## Sheet: Table S4
Supplementary Table S4 - PRO-seq DMSO vs. dTAGV-1 1 and 4 hour DGE analysis
Gene ID	Transcript	baseMean_1hr	log2FoldChange_1hr	lfcSE_1hr	pvalue_1hr	padj_1hr	baseMean_4hr	log2FoldChange_4hr	lfcSE_4hr	pvalue_4hr	padj_4hr
FP236383.3	ENST00000651813	2.30725e+06	0.130621	0.0861145	0.12931	0.266077	2.30725e+06	-0.00909712	0.0861149	0.915869	0.97334
FP671120.5	ENST00000623664	1.13418e+06	0.139474	0.0871787	0.109628	0.23564	1.13418e+06	-0.00792548	0.0871796	0.927564	0.977214
AL669831.3	ENST00000634337	56269	0.376817	0.0304212	3.09e-35	2.73e-33	56269	0.286604	0.0304572	4.96e-21	8.05e-19
CELF2	ENST00000354897	44976.9	0.386895	0.0239243	8e-59	1.78e-56	44976.9	0.114866	0.0240236	1.74e-06	4.84e-05
ZMIZ1	ENST00000334512	41938.2	0.439454	0.0338085	1.25e-38	1.28e-36	41938.2	0.0361718	0.033907	0.286065	0.618143
RUNX1	ENST00000344691	40308.2	0.290491	0.0221878	3.64e-39	3.87e-37	40308.2	0.401342	0.0222037	4.98e-73	6.41e-70
PCBD2	ENST00000512783	34889.1	0.115669	0.0324704	0.000367635	0.0021269	34889.1	0.0950582	0.0325123	0.00345827	0.0337205
MBNL1	ENST00000493459	33563.6	-0.0738793	0.0279033	0.0081044	0.0299345	33563.6	-0.022148	0.027936	0.427887	0.739067
ELMO1	NM_014800.11	32555.3	0.183135	0.0267942	8.21e-12	1.65e-10	32555.3	-0.138949	0.0269376	2.49e-07	8.16e-06
ANGPT1	NM_001146.5	32011.2	-0.0173589	0.0333768	0.603002	0.751257	32011.2	0.0599897	0.033399	0.0724699	0.29389
ATP8B4	ENST00000284509	31684.5	-0.261204	0.0255687	1.69e-24	8.63e-23	31684.5	0.126135	0.0254996	7.55e-07	2.25e-05
RCC1	ENST00000373833	29102.7	-0.0178213	0.0227759	0.433941	0.613409	29102.7	-0.0565365	0.0228568	0.0133792	0.0949289
PDE4D	NM_001197219.2	28511	0.0771439	0.0247193	0.00180366	0.00852547	28511	0.0462729	0.024791	0.0619683	0.267927
LRBA	ENST00000357115	27443.6	0.0556871	0.0291895	0.0564202	0.142512	27443.6	-0.268673	0.0293512	5.5e-20	8.26e-18
SMYD3	ENST00000490107	26580.6	0.32474	0.0248366	4.57e-39	4.84e-37	26580.6	0.20469	0.0249422	2.28e-16	2.4e-14
MTND2P28	ENST00000457540	26487.4	0.17145	0.0327657	1.67e-07	1.94e-06	26487.4	0.305952	0.0327759	1.01e-20	1.57e-18
RNF220	ENST00000361799	26487.1	0.0959886	0.0265892	0.000306129	0.00180412	26487.1	0.00148524	0.0266837	0.955612	0.986695
NRIP1	ENST00000318948	26284.3	-0.253894	0.0313893	6.04e-16	1.79e-14	26284.3	0.0126776	0.0313592	0.686014	0.88911
FLI1	ENST00000534087	25313.6	-0.0841133	0.0256874	0.0010585	0.00542772	25313.6	-0.163576	0.025788	2.25e-10	1.24e-08
CD44	ENST00000433892	23687.8	1.04232	0.0236037	0	0	23687.8	0.827671	0.023751	4.59e-266	8.28e-262
MTCO1P12	ENST00000414273	23129.5	0.353242	0.0580647	1.18e-09	1.85e-08	23129.5	0.448098	0.058078	1.21e-14	1.11e-12
FOXP1	ENST00000649610	22114.4	0.211861	0.0236292	3.07e-19	1.12e-17	22114.4	0.0486297	0.0237867	0.0409134	0.204852
CUX1	ENST00000425244	21709.8	0.149119	0.0271806	4.11e-08	5.22e-07	21709.8	0.00253231	0.0273147	0.926135	0.97645
FAM30A	ENST00000630242	20730.4	0.145502	0.0321348	5.96e-06	5.25e-05	20730.4	-0.165375	0.0323195	3.11e-07	1e-05
RNA5-8SN1	ENST00000619471	20434.5	0.069969	0.108963	0.520784	0.688466	20434.5	-0.0146168	0.108992	0.893316	0.966229
FP671120.4	ENST00000610460	20248.6	0.0698895	0.112662	0.53503	0.700056	20248.6	-0.0126023	0.11269	0.910957	0.972288
RNA5-8SN2	ENST00000612463	19870.3	0.0604879	0.111356	0.586995	0.739935	19870.3	-0.0217792	0.111385	0.844977	0.951495
RNA5-8SN3	ENST00000613359	19831.4	0.0542733	0.107758	0.614502	0.759636	19831.4	-0.0206823	0.107788	0.847836	0.951937
INPP5D	ENST00000445964	19608.6	-0.0153225	0.0311227	0.622489	0.765386	19608.6	-0.118255	0.0312383	0.000153352	0.00259117
DOCK2	ENST00000520908	19556.7	0.210726	0.0243694	5.28e-18	1.79e-16	19556.7	0.141347	0.0244923	7.88e-09	3.4e-07
NCOR2	NM_001077261.4	19061	0.456982	0.034836	2.59e-39	2.8e-37	19061	0.0277146	0.0350558	0.429185	0.739113
ARHGAP15	ENST00000295095	18371	-0.121043	0.0288225	2.67e-05	0.000205125	18371	0.117925	0.0287902	4.2e-05	0.000839839
AC008695.1	ENST00000514667	18172.7	0.196376	0.0254661	1.25e-14	3.29e-13	18172.7	0.0692256	0.0256246	0.00690215	0.0580405
ABR	NM_001322841.2_3	18135.3	0.31696	0.0296713	1.23e-26	7.25e-25	18135.3	0.0349683	0.0298772	0.24184	0.571147
AF127577.4	ENST00000432230	17736.8	-0.286536	0.0321462	4.94e-19	1.79e-17	17736.8	0.0179554	0.0320849	0.575737	0.831795
MEF2C	ENST00000510942	17454.3	0.264378	0.029664	4.99e-19	1.8e-17	17454.3	0.179729	0.0297832	1.59e-09	7.64e-08
STXBP5	ENST00000321680	16834.3	0.467644	0.0283773	5.15e-61	1.25e-58	16834.3	0.406781	0.0284897	2.99e-46	1.54e-43
AL162417.1	ENST00000647146	16633.1	0.217397	0.0503476	1.58e-05	0.000126991	16633.1	-0.129828	0.0505042	0.0101511	0.0772215
NEK6	ENST00000320246	16496.3	0.507552	0.0318201	2.82e-57	5.79e-55	16496.3	0.0567781	0.0321058	0.0769824	0.305372
SH3KBP1	ENST00000397821	16269.8	0.260868	0.0281242	1.77e-20	6.88e-19	16269.8	0.068305	0.0283186	0.0158643	0.106723
FCHSD2	ENST00000409418	16110.6	0.573907	0.0259244	1.37e-108	1.32e-105	16110.6	0.144614	0.0262647	3.67e-08	1.42e-06
ZEB2	ENST00000419938	15907.2	-0.00137062	0.0292797	0.962664	0.979516	15907.2	0.254282	0.0292352	3.38e-18	4.07e-16
SMAD6	ENST00000288840	15809.6	0.0891857	0.0359101	0.0130067	0.0442844	15809.6	-0.48965	0.0362679	1.54e-41	6.47e-39
MN1	ENST00000302326	15792.5	0.166889	0.0280153	2.57e-09	3.84e-08	15792.5	0.0256516	0.0281903	0.362853	0.686697
TNRC18	ENST00000399537	15663.7	-0.0302164	0.032849	0.357646	0.540133	15663.7	-0.14778	0.0329942	7.5e-06	0.00018183
STK10	ENST00000176763	15612.6	0.0475328	0.0305019	0.119149	0.250705	15612.6	-0.0859664	0.0306647	0.00505626	0.0455341
FAF1	ENST00000396153	15499.4	0.101696	0.0283037	0.000326861	0.00191192	15499.4	0.0480624	0.0284313	0.0909373	0.336586
RERE	ENST00000400908	15395.1	0.14921	0.0272959	4.59e-08	5.81e-07	15395.1	0.0316692	0.0274663	0.248903	0.579212
ABCC1	ENST00000399410	15364	-0.0540481	0.0279917	0.0535005	0.136721	15364	-0.191523	0.0281789	1.07e-11	6.94e-10
CMIP	NM_198390.3	15300.6	0.364654	0.0275508	5.46e-40	6.08e-38	15300.6	0.165862	0.0277608	2.31e-09	1.07e-07
MIR6724-2	ENST00000616483	15268.2	0.343425	0.157668	0.0293943	0.0852495	15268.2	-0.155905	0.157738	0.322967	0.653877
ANKRD11	ENST00000301030	15243.9	0.266667	0.0293792	1.12e-19	4.18e-18	15243.9	-0.0579647	0.0296544	0.0506214	0.235377
BMP2K	NM_017593.5	15140.2	0.749731	0.029531	3.43e-142	8.05e-139	15140.2	0.530193	0.0297263	3.72e-71	4.2e-68
MIR6724-1	ENST00000616420	15068.7	0.357476	0.168447	0.0338214	0.0953953	15068.7	-0.179236	0.168517	0.287508	0.61959
CHST11	ENST00000546689	14808.4	0.0159678	0.0290868	0.583026	0.736731	14808.4	0.192609	0.0290839	3.53e-11	2.17e-09
VAV3	ENST00000370056	14767.6	0.144579	0.0288742	5.52e-07	5.9e-06	14767.6	0.211164	0.0289341	2.92e-13	2.28e-11
GNAQ	ENST00000286548	14747.3	0.0616312	0.0255429	0.0158282	0.0519512	14747.3	0.228366	0.0255461	3.91e-19	5.35e-17
MIR6724-3	ENST00000622482	14442.9	0.368261	0.157338	0.019254	0.0604656	14442.9	-0.150086	0.157414	0.340363	0.668382
MTRNR2L12	ENST00000600213	14270.6	0.181633	0.0836632	0.0299311	0.0864509	14270.6	0.331371	0.0836675	7.48e-05	0.00139263
MIR6724-4	ENST00000617390	14075.3	0.355199	0.167479	0.0339334	0.0956219	14075.3	-0.169436	0.167553	0.311904	0.642896
RREB1	NM_001168344.2	13793.7	0.195069	0.0260956	7.71e-14	1.89e-12	13793.7	0.109319	0.0262703	3.16e-05	0.000655747
AC069288.1	ENST00000651235	13688.5	-0.00312232	0.0289421	0.91409	0.952539	13688.5	-0.0892844	0.0291083	0.0021599	0.0230862
MYH9	NM_002473.6	13616.4	0.269001	0.0282602	1.75e-21	7.23e-20	13616.4	0.0604703	0.0285013	0.0338659	0.181349
KCNQ5	ENST00000629977	13609.4	0.00465547	0.0289104	0.872069	0.928966	13609.4	-0.0452515	0.0290534	0.119345	0.394222
ARID1B	ENST00000350026	13345.9	0.0913841	0.0246275	0.000206729	0.00127441	13345.9	0.0536993	0.0247858	0.0302704	0.167795
PTK2B	ENST00000397501	13334.5	0.00133627	0.0274844	0.961223	0.978756	13334.5	-0.028066	0.0276234	0.309618	0.640534
SEMA4D	ENST00000455551	13177.7	0.319988	0.03124	1.27e-24	6.59e-23	13177.7	-0.0102125	0.0315394	0.746089	0.914243
DPYD	ENST00000370192	13107.5	-0.0430783	0.0306451	0.159809	0.310332	13107.5	0.221588	0.0305874	4.34e-13	3.33e-11
DHFR	ENST00000439211	13046.4	0.674124	0.0905523	9.72e-14	2.36e-12	13046.4	0.314249	0.0906563	0.000527527	0.00721608
ZFAS1	ENST00000620594	12787.4	-0.169452	0.0272363	4.92e-10	8.06e-09	12787.4	-0.0619164	0.0272843	0.0232496	0.140507
SNHG3	ENST00000413987	12758.6	0.0195994	0.0291383	0.50118	0.671582	12758.6	-0.00253407	0.0292698	0.931008	0.978783
CBFA2T3	NM_175931.3	12716.3	-0.15141	0.0344672	1.12e-05	9.32e-05	12716.3	-0.160267	0.0345752	3.56e-06	9.27e-05
RPTOR	ENST00000306801	12459.9	0.138967	0.0271839	3.19e-07	3.54e-06	12459.9	-0.0202044	0.0274275	0.461336	0.761425
MTHFD1L	NM_001350487.2	12410.7	0.544196	0.0258617	2.68e-98	1.72e-95	12410.7	0.0328483	0.0263731	0.21294	0.536012
MALAT1	NR_002819.4	12382.1	-0.0767296	0.0276063	0.00544564	0.0215441	12382.1	-0.0281415	0.0276985	0.309633	0.640534
AC005258.1	ENST00000621615	12237.1	-0.0418978	0.0300583	0.163353	0.315563	12237.1	-0.119169	0.0302326	8.09e-05	0.0014851
ZNF710	ENST00000268154	12217	0.357349	0.0281383	5.93e-37	5.5e-35	12217	0.0876011	0.0284482	0.00207471	0.0224116
TRIO	ENST00000344204	12192.8	0.247921	0.0250163	3.75e-23	1.72e-21	12192.8	0.221377	0.0251723	1.44e-18	1.81e-16
MIR181A1HG	ENST00000660348	12190.8	0.355275	0.0315824	2.34e-29	1.62e-27	12190.8	0.323353	0.0317067	2.02e-24	4.28e-22
SND1	ENST00000354725	12120.5	0.031169	0.0232805	0.180621	0.338207	12120.5	0.00322622	0.0234585	0.890613	0.965358
MAD1L1	ENST00000399654	12046.8	0.0176918	0.0308821	0.566726	0.724266	12046.8	-0.0917729	0.0310748	0.00314407	0.0311453
EIF4G3	ENST00000374935	11965	0.177644	0.0289344	8.28e-10	1.33e-08	11965	-0.0311529	0.0292079	0.286157	0.618155
MTND4P12	ENST00000498999	11963.7	0.245378	0.0868888	0.00474214	0.0191651	11963.7	0.268654	0.0869229	0.00199671	0.0217514
SLC2A5	ENST00000377414	11959.8	0.455289	0.0296671	3.73e-53	6.69e-51	11959.8	0.503108	0.0297471	3.62e-64	3.43e-61
PRRC2B	NM_013318.4	11896.4	0.0301866	0.0318892	0.343837	0.527176	11896.4	-0.0317167	0.0320448	0.32229	0.653314
FAR2	ENST00000536681	11756.6	0.169054	0.0277845	1.17e-09	1.84e-08	11756.6	0.0317199	0.0280183	0.257587	0.588821
FUT8	ENST00000557164	11680.8	0.215869	0.0272022	2.09e-15	5.87e-14	11680.8	0.0773008	0.027441	0.00484768	0.0440741
ITGA4	ENST00000397033	11535.6	-0.380879	0.0310892	1.66e-34	1.41e-32	11535.6	0.0550073	0.0308929	0.0749813	0.300877
TCF12	ENST00000333725	11519	0.0894572	0.0311195	0.00404494	0.0168164	11519	0.16376	0.0311863	1.51e-07	5.2e-06
RALA	ENST00000005257	11468.3	0.156442	0.0291972	8.41e-08	1.03e-06	11468.3	-0.143963	0.0295542	1.11e-06	3.21e-05
ZMYND8	ENST00000471951	11450.6	-0.140212	0.0286699	1.01e-06	1.03e-05	11450.6	-0.18726	0.0288449	8.47e-11	4.9e-09
CDK6	NM_001145306.2	11445.5	0.107996	0.0270055	6.36e-05	0.00044628	11445.5	0.126579	0.0271274	3.07e-06	8.13e-05
ENO1	ENST00000234590	11432.3	-0.146224	0.034026	1.73e-05	0.000138225	11432.3	0.022484	0.034028	0.508772	0.792522
AC093423.3	ENST00000370453	11390.8	0.0245475	0.0248079	0.322416	0.505306	11390.8	0.0442946	0.0249428	0.0757575	0.302366
TAOK3	ENST00000392533	11256.6	0.0482505	0.0284143	0.0894874	0.202535	11256.6	0.0523553	0.0285451	0.0666356	0.280386
PTPRC	ENST00000442510	11238.1	-0.016721	0.0338228	0.621044	0.764187	11238.1	-0.153853	0.0340325	6.16e-06	0.000152172
FNDC3B	ENST00000421757	11238.1	0.356129	0.0265477	4.96e-41	5.77e-39	11238.1	0.250368	0.0267678	8.49e-21	1.33e-18
TRIM24	ENST00000415680	11204.5	-0.0748086	0.0290239	0.00995231	0.0354719	11204.5	-0.0913485	0.029173	0.00174057	0.0195396
CHD2	ENST00000394196	11150.2	0.242187	0.0324367	8.24e-14	2.01e-12	11150.2	0.0320223	0.032696	0.327385	0.657189
JARID2	ENST00000341776	11145.7	-0.0460474	0.0250881	0.0664421	0.161347	11145.7	0.0174867	0.0251863	0.487497	0.778553
RUNX3	NM_004350.3	11087.8	0.865215	0.0381697	9.36e-114	1.04e-110	11087.8	0.0935969	0.0386998	0.015583	0.105255
RAI1	ENST00000353383	10915.1	0.216218	0.0309584	2.87e-12	6.03e-11	10915.1	0.0529708	0.0312016	0.0895652	0.334252
PIK3CB	ENST00000674063	10900	-0.269543	0.0250298	4.83e-27	2.9e-25	10900	-0.211889	0.025142	3.53e-17	4e-15
MED13L	NM_015335.5	10874.8	0.129471	0.0279184	3.53e-06	3.24e-05	10874.8	0.223863	0.0279804	1.24e-15	1.23e-13
ARRB1	ENST00000360025	10817.8	0.0706066	0.0336882	0.0360927	0.100378	10817.8	-0.117105	0.0339391	0.000559667	0.00758095
AHRR	ENST00000316418	10744.3	-0.190909	0.0329279	6.72e-09	9.48e-08	2568.8	-0.223429	0.0449975	6.86e-07	2.05e-05
AHRR	ENST00000316418	10744.3	-0.190909	0.0329279	6.72e-09	9.48e-08	10744.3	-0.187234	0.0330534	1.47e-08	6.03e-07
HNRNPC	ENST00000556628	10733.5	-0.0489331	0.0273735	0.0738392	0.17453	10733.5	0.0227764	0.0274599	0.406854	0.722241
INPP5A	ENST00000368594	10714.1	0.0595277	0.0314395	0.058304	0.146188	10714.1	-0.0585401	0.0316568	0.0644275	0.274277
PRKDC	ENST00000314191	10607.8	0.107681	0.0247812	1.39e-05	0.000113422	10607.8	0.0984873	0.0249511	7.91e-05	0.00145602
ZBTB16	NM_001354751.2	10580.2	0.179383	0.0282013	2.01e-10	3.46e-09	10580.2	0.102082	0.0284055	0.000325942	0.00482833
TBC1D22A	ENST00000337137	10569.3	0.138902	0.0304379	5.03e-06	4.5e-05	10569.3	0.0166904	0.0306647	0.586245	0.837557
ADK	ENST00000673027	10568.8	-0.0114688	0.0300775	0.702975	0.823707	10568.8	-0.0531094	0.0302483	0.0791258	0.310594
SMAD2	NM_001003652.4	10487.5	-0.0212571	0.0311297	0.494699	0.666307	10487.5	-0.126573	0.0313479	5.4e-05	0.00104088
KANSL1	ENST00000638275	10445.9	0.0496307	0.0249877	0.0470107	0.123762	10445.9	-0.0284268	0.0252286	0.259841	0.59139
CIITA	NM_000246.4	10354.5	-0.178657	0.0274315	7.37e-11	1.35e-09	10354.5	-0.244651	0.0276539	9e-19	1.19e-16
NKAIN2	ENST00000368417	10334.7	-0.286386	0.027167	5.55e-26	3.13e-24	10334.7	-0.133327	0.0271848	9.37e-07	2.74e-05
ZNF521	ENST00000361524	10265.7	0.285886	0.0299097	1.2e-21	5.01e-20	10265.7	0.135431	0.030163	7.12e-06	0.000174005
LYN	ENST00000519728	10255.8	0.187807	0.0284343	3.98e-11	7.53e-10	10255.8	-0.0348945	0.0287705	0.225184	0.551533
BCL11A	ENST00000489516	10247.7	-0.147932	0.0260929	1.43e-08	1.93e-07	10247.7	-0.233134	0.0263468	8.86e-19	1.18e-16
IKZF1	ENST00000646110	10240	-0.0583433	0.0244578	0.0170576	0.055106	10240	0.0445138	0.0245277	0.0695487	0.287261
TRIM8	ENST00000643721	10235.5	0.241051	0.0359928	2.12e-11	4.12e-10	10235.5	0.017136	0.0362572	0.636481	0.86504
MATR3	ENST00000394800	10185.2	-0.266882	0.0277456	6.65e-22	2.83e-20	3508.96	-0.0409813	0.0343827	0.233294	0.561264
MATR3	ENST00000394800	10185.2	-0.266882	0.0277456	6.65e-22	2.83e-20	10185.2	-0.123556	0.0277724	8.63e-06	0.000205578
DOCK1	ENST00000623213	10168	0.163421	0.0255492	1.59e-10	2.78e-09	10168	-0.00424321	0.025873	0.86973	0.95799
AFF1	NM_001166693.3	10130.4	0.240323	0.0251022	1.03e-21	4.33e-20	10130.4	0.255433	0.0252496	4.68e-24	9.8e-22
PPP1R10	ENST00000376511	10110	-0.0486228	0.0287752	0.0910765	0.205296	10110	0.0384623	0.0288489	0.182455	0.495032
INPP4B	NM_001331040.1	10102.2	-0.452243	0.0312864	2.33e-47	3.43e-45	10102.2	-0.343976	0.0313426	5.06e-28	1.28e-25
FNBP1	ENST00000420781	10094.8	0.237204	0.0275236	6.8e-18	2.29e-16	10094.8	0.0297347	0.0278583	0.285813	0.61784
MBP	ENST00000397860	10056.8	0.114228	0.0276662	3.65e-05	0.000270888	10056.8	0.0153128	0.0279082	0.583221	0.835956
SLC24A3	ENST00000328041	10015.1	0.00147681	0.0275572	0.957261	0.976273	10015.1	0.232836	0.0275039	2.55e-17	2.91e-15
PTEN	ENST00000371953	10005.4	0.0811817	0.0281902	0.00397952	0.016609	10005.4	0.217915	0.0282207	1.15e-14	1.07e-12
RNF216	NM_207111.4	9990.6	0.0627424	0.0271426	0.0208004	0.0643701	9990.6	0.00879003	0.027351	0.747923	0.914795
ETV6	ENST00000396373	9976.13	0.272027	0.030587	5.92e-19	2.13e-17	9976.13	-0.0342999	0.0309738	0.268129	0.600673
ERG	ENST00000398919	9974.47	-0.190143	0.0263562	5.42e-13	1.22e-11	9974.47	-0.160737	0.026499	1.31e-09	6.4e-08
TNFAIP8	NM_001077654.3	9966.15	0.167475	0.0259658	1.12e-10	2e-09	9966.15	0.0810103	0.0262107	0.00199667	0.0217514
CD164	ENST00000275080	9918.52	-0.238793	0.0299737	1.63e-15	4.61e-14	9918.52	-0.0429952	0.0299525	0.15116	0.448491
PLCG2	ENST00000564138	9904.43	0.290027	0.0262599	2.33e-28	1.5e-26	9904.43	-0.0611833	0.0267564	0.0222144	0.135994
RPS10-NUDT3	NM_001202470.3	9898.74	-0.0333022	0.0253248	0.18851	0.3489	9898.74	-0.010781	0.025476	0.672163	0.881789
SPTLC2	NM_004863.4	9769.62	0.0422816	0.0278809	0.129391	0.266167	9769.62	-0.0395541	0.0281158	0.159479	0.461319
ELF1	NM_001370329.1	9749.19	0.215806	0.0300609	7.02e-13	1.57e-11	9749.19	0.197336	0.0302175	6.55e-11	3.85e-09
AL451062.4	ENST00000645057	9748.93	0.0124947	0.0255886	0.625345	0.767203	9748.93	-0.00352382	0.0257785	0.891271	0.965437
AC105052.4	ENST00000639209	9747.07	0.307577	0.0307697	1.59e-23	7.6e-22	9747.07	-0.0511753	0.0312062	0.101025	0.359072
PIM1	ENST00000373509	9714.84	-0.106913	0.0278215	0.000121621	0.000795899	9714.84	-0.153451	0.0280318	4.4e-08	1.68e-06
NOTCH1	ENST00000651671	9682.2	0.229994	0.0358646	1.43e-10	2.51e-09	9682.2	-0.0957081	0.036223	0.00823718	0.0663257
FOXN3	NM_001085471.2	9648.44	-0.167761	0.0261066	1.31e-10	2.32e-09	9648.44	-0.135667	0.026252	2.37e-07	7.78e-06
LRP5	ENST00000294304	9630.33	0.324276	0.0326824	3.34e-23	1.54e-21	9630.33	0.0275954	0.0330454	0.403676	0.719726
JMJD1C	ENST00000399262	9628.84	0.198227	0.0270285	2.23e-13	5.29e-12	9628.84	0.119709	0.0272628	1.13e-05	0.000261471
USP34	ENST00000398571	9603.74	0.0554764	0.0295305	0.0602978	0.149908	9603.74	-0.000514988	0.029732	0.986181	0.996333
MYCBP2	ENST00000544440	9569.76	-0.228641	0.0312283	2.45e-13	5.77e-12	9569.76	-0.0272087	0.0312023	0.383203	0.704402
ERC1	ENST00000546231	9568.76	0.248449	0.0264595	6.01e-21	2.41e-19	9568.76	0.0950709	0.0267716	0.000383493	0.00552678
RASAL2	ENST00000367649	9560.61	0.259075	0.0313978	1.57e-16	4.79e-15	9560.61	0.139216	0.0316328	1.08e-05	0.000251619
CTBP2	NM_001290214.3	9550.92	0.0470418	0.0279079	0.0918707	0.206426	9550.92	-0.0460687	0.0281586	0.101831	0.360547
PUM1	NM_001020658.2	9502.72	0.000979422	0.0293786	0.973405	0.985746	9502.72	-0.0560631	0.0295869	0.0581108	0.25712
BIRC6	ENST00000421745	9464.84	0.0655257	0.0309092	0.0340111	0.0957898	9464.84	0.0448757	0.0310732	0.148686	0.444553
ATP10A	ENST00000555815	9454.35	-0.216469	0.028956	7.67e-14	1.88e-12	9454.35	-0.0497708	0.0289609	0.0856966	0.325474
CALCRL	ENST00000392370	9417.48	0.506404	0.0355851	5.9e-46	8.11e-44	9417.48	0.140321	0.0359664	9.56e-05	0.00172046
DOCK8	ENST00000432829	9354.82	0.0193555	0.0271209	0.475428	0.649656	9354.82	0.0523522	0.027258	0.0547796	0.2474
ZNF609	NM_015042.2	9318	0.0329692	0.0297925	0.268455	0.446029	9318	-0.0516461	0.0300261	0.0854255	0.325171
ANKRD44	ENST00000282272	9301.6	0.572493	0.0272557	5.97e-98	3.71e-95	9301.6	0.388946	0.0275764	3.57e-45	1.79e-42
LINC01478	ENST00000660684	9283.99	-0.0391639	0.0319939	0.220912	0.389449	9283.99	0.083088	0.0320358	0.00949771	0.0733023
TNS3	ENST00000311160	9277.99	0.715176	0.0318573	1.3e-111	1.37e-108	9277.99	0.29124	0.0323207	2.04e-19	2.9e-17
SRGAP2	NM_001170637.4	9260.3	0.267901	0.0278774	7.26e-22	3.07e-20	9260.3	0.15524	0.0281429	3.47e-08	1.35e-06
GUCY1A1	NM_001130684.3	9243.81	-0.169108	0.0309714	4.76e-08	6.01e-07	9243.81	0.153177	0.0308372	6.79e-07	2.04e-05
ACTB	ENST00000646664	9231.91	-0.133794	0.0379399	0.000421136	0.00239967	9231.91	-0.00861893	0.037974	0.820447	0.941973
ZFAND3	ENST00000287218	9208.45	0.281102	0.0304336	2.54e-20	9.82e-19	9208.45	0.0587808	0.0307761	0.0561394	0.2514
XYLT1	ENST00000261381	9200.22	0.32591	0.0283829	1.61e-30	1.17e-28	9200.22	0.192328	0.028662	1.94e-11	1.22e-09
ARID5B	ENST00000279873	9153.25	-0.127628	0.0288686	9.83e-06	8.3e-05	9153.25	0.203561	0.0287162	1.35e-12	9.64e-11
ELMSAN1	NM_001367710.1	9141.81	0.101391	0.0309187	0.00104073	0.00535605	9141.81	0.0493327	0.0311153	0.112857	0.382678
UBE2F-SCLY	ENST00000449191	9066.34	-0.233724	0.0296435	3.16e-15	8.77e-14	9066.34	0.0165069	0.0295675	0.576654	0.832301
FYB1	ENST00000646045	9031.2	0.216675	0.0312383	4.03e-12	8.3e-11	9031.2	0.0706894	0.0315139	0.0248892	0.147082
ASH1L	ENST00000392403	9027.96	0.0704797	0.0326959	0.031114	0.089089	9027.96	-0.00192213	0.0329032	0.953416	0.986695
PDE10A	NM_001130690.3	9016.77	0.0490094	0.0277587	0.0774705	0.18121	9016.77	0.0154802	0.0279642	0.579872	0.833818
AC008012.1	ENST00000648100	9014.76	-0.0811098	0.0254932	0.00146453	0.00716251	9014.76	0.0895444	0.0254947	0.000444293	0.00623844
RNF213	ENST00000508628	9004.04	0.169371	0.0297054	1.19e-08	1.61e-07	9004.04	0.0445506	0.0299787	0.137259	0.424508
AP000662.1	ENST00000530595	8990.9	-0.178173	0.0313603	1.34e-08	1.81e-07	8990.9	-0.098322	0.0314455	0.00176754	0.0197795
MSN	ENST00000360270	8989.9	0.111911	0.02904	0.000116348	0.000764938	8989.9	0.0435171	0.0292682	0.137057	0.42442
SSBP3	ENST00000371320	8989.64	0.366186	0.0325918	2.73e-29	1.87e-27	8989.64	-0.138212	0.033167	3.08e-05	0.000640618
SF3B3	ENST00000302516	8960.54	0.0935499	0.0262456	0.000364688	0.00211331	8960.54	0.0251454	0.0264998	0.342677	0.669861
MCTP2	NM_001159643.2	8929.13	-3e-05	0.030353	0.99921	0.999494	8929.13	0.0663397	0.0304506	0.0293613	0.164447
AL159141.1	ENST00000216487	8928.24	0.141649	0.0302837	2.91e-06	2.71e-05	8928.24	0.0137547	0.0305587	0.652633	0.872796
SMARCC1	ENST00000254480	8918.74	-0.0095827	0.0263784	0.716397	0.832471	8918.74	-0.0610648	0.0266198	0.0217929	0.134372
AC133644.3	ENST00000646855	8909.6	0.28955	0.0296307	1.49e-22	6.59e-21	8909.6	-0.0522542	0.030111	0.0826719	0.318889
RPL37A	ENST00000446558	8904.46	0.0816871	0.0271747	0.00264712	0.0117906	8904.46	0.0596193	0.0273737	0.0294078	0.164554
ADCY7	ENST00000394697	8892.77	0.0455892	0.0317594	0.151157	0.297963	8892.77	-0.200284	0.0321403	4.62e-10	2.44e-08
SEPTIN9	NM_006640.5	8842.24	0.324664	0.0327384	3.51e-23	1.62e-21	8842.24	0.0647042	0.0331002	0.0506066	0.235377
TOX	ENST00000361421	8822.57	-0.0866872	0.0273049	0.00149947	0.00729629	8822.57	-0.0340091	0.0274317	0.21506	0.539114
NR6A1	ENST00000344523	8804.88	-0.167867	0.0280768	2.25e-09	3.38e-08	8804.88	0.0289919	0.0280507	0.301345	0.633137
MSI2	ENST00000284073	8803.09	-0.575514	0.0280999	3.18e-93	1.81e-90	8803.09	-0.251942	0.0279265	1.85e-19	2.65e-17
MYB	ENST00000527615	8801.63	0.133485	0.0278011	1.58e-06	1.55e-05	8801.63	0.0674471	0.0280409	0.0161586	0.108178
MACROH2A1	ENST00000312469	8789.68	-0.212736	0.0302541	2.04e-12	4.36e-11	8789.68	-0.152124	0.0303645	5.45e-07	1.67e-05
GNB1	ENST00000378609	8784.76	-0.0248061	0.0268926	0.356314	0.538818	8784.76	-0.0264944	0.0270792	0.327875	0.657189
PPM1F	ENST00000397495	8771.6	-0.0581269	0.0305854	0.0573705	0.144378	8771.6	-0.177397	0.030867	9.08e-09	3.88e-07
ANTXR2	ENST00000403729	8763.06	-0.0399679	0.031618	0.206198	0.371279	8763.06	0.0221647	0.0317182	0.484677	0.777286
XRCC5	ENST00000392132	8757.98	0.150767	0.0290029	2.01e-07	2.31e-06	8757.98	0.121234	0.029197	3.29e-05	0.000679797
RAPGEF6	ENST00000507093	8731.53	0.161017	0.0278869	7.74e-09	1.08e-07	8731.53	0.0827814	0.028139	0.00326227	0.032087
TEC	ENST00000381501	8706	0.284315	0.0296505	8.91e-22	3.75e-20	8706	0.0580998	0.0300258	0.0529907	0.242691
ASCC3	ENST00000369162	8700.86	-0.0177604	0.0329062	0.589383	0.741487	8700.86	0.0658545	0.0329836	0.04587	0.220884
ZFP36L2	ENST00000282388	8682.34	-0.0350185	0.0333683	0.293969	0.475134	8682.34	-0.105301	0.0335828	0.00171532	0.0193195
MYC	ENST00000621592	8675.08	-0.268113	0.0260563	7.84e-25	4.1e-23	8675.08	0.0947103	0.0258361	0.000246553	0.00384193
RALGDS	NM_001042368.3	8590.72	0.185508	0.0372658	6.43e-07	6.78e-06	8590.72	-0.102484	0.0376266	0.00645542	0.0551587
IL1RAP	ENST00000422485	8589.29	-0.00406826	0.0325265	0.900464	0.945746	8589.29	0.0950115	0.0325916	0.0035544	0.0343605
DYRK1A	ENST00000647504	8583.74	0.0977338	0.03048	0.00134366	0.00666257	8583.74	0.029947	0.0307078	0.329449	0.658569
PPP6R3	ENST00000524904	8558.08	0.15455	0.0303269	3.47e-07	3.82e-06	8558.08	0.00280438	0.0306361	0.927065	0.976998
PARVB	NM_013327.5	8557.56	0.0481639	0.0336497	0.152335	0.299726	8557.56	-0.102045	0.033934	0.00263707	0.0271523
SHANK3	NM_001372044.2_2	8536.54	-0.0431973	0.0349592	0.216589	0.38433	8536.54	-0.256589	0.0352975	3.61e-13	2.8e-11
MTATP6P1	ENST00000514057	8475.24	0.329925	0.0704274	2.8e-06	2.62e-05	8475.24	0.510071	0.0704239	4.39e-13	3.36e-11
MTRNR2L8	ENST00000536684	8457.03	0.201402	0.0638432	0.00160702	0.00773599	8457.03	0.255184	0.0638957	6.5e-05	0.0012316
SH2B3	ENST00000341259	8395.1	0.184539	0.0286954	1.27e-10	2.24e-09	8395.1	-0.0160533	0.0290783	0.580899	0.834372
SPIDR	ENST00000297423	8368.32	-0.0188768	0.0264003	0.474596	0.64898	8368.32	0.0296548	0.0265413	0.263862	0.595878
LPP	NM_001167671.3	8340.35	-0.123642	0.0294344	2.66e-05	0.000204292	8340.35	0.0381576	0.0294449	0.195011	0.510829
XACT	ENST00000468762	8338.09	-0.53362	0.0309506	1.31e-66	3.79e-64	8338.09	-0.391882	0.0309839	1.15e-36	4.23e-34
AC068896.3	ENST00000494792	8337.02	0.173268	0.02902	2.36e-09	3.55e-08	8337.02	0.0361676	0.0293347	0.217603	0.542372
MTCO2P12	ENST00000427426	8322.34	0.345	0.0714521	1.38e-06	1.37e-05	8322.34	0.54444	0.0714411	2.52e-14	2.25e-12
EPHB2	NM_004442.7	8312.83	0.502468	0.0343733	2.16e-48	3.36e-46	8312.83	0.0300077	0.034917	0.390118	0.710592
CD34	ENST00000310833	8281.66	0.171617	0.0261555	5.33e-11	9.95e-10	8281.66	0.143847	0.02638	4.96e-08	1.87e-06
AC022826.2	ENST00000358757	8229.87	-0.0196988	0.0292693	0.500935	0.671435	8229.87	-0.0128618	0.0294429	0.662227	0.876621
AC016876.3	ENST00000581621	8226.3	-0.268794	0.030577	1.49e-18	5.2e-17	8226.3	-0.0164294	0.0304929	0.590028	0.83968
MTND1P23	ENST00000416931	8225.93	0.236702	0.0681668	0.000515828	0.0028727	8225.93	0.350916	0.068191	2.66e-07	8.69e-06
ARID1A	ENST00000324856	8223.36	0.074541	0.0272078	0.00614971	0.0238252	8223.36	-0.00896998	0.0274935	0.744229	0.913793
ACACA	ENST00000616317	8175.92	-0.0800529	0.0266929	0.00270837	0.0120002	8175.92	0.0749097	0.0267127	0.005043	0.0454601
CHRM3	NM_001347716.2	8163.36	0.599013	0.0323771	2.02e-76	7.64e-74	8163.36	-0.117901	0.0332044	0.000384131	0.00553154
EEF1A1	ENST00000316292	8132.02	-0.317934	0.030971	1.01e-24	5.24e-23	8132.02	-0.0361815	0.0308552	0.240947	0.570487
DAPK1	ENST00000408954	8110.08	-0.174914	0.0268245	7e-11	1.29e-09	8110.08	-0.0371305	0.0268653	0.166942	0.471976
EXOC4	ENST00000253861	8094.9	-0.499306	0.0304496	1.98e-60	4.61e-58	8094.9	-0.060911	0.0301525	0.0433733	0.212957
TBC1D14	ENST00000409757	8089.5	0.229278	0.0306084	6.85e-14	1.69e-12	8089.5	0.269884	0.0307352	1.62e-18	2.03e-16
H3C14	ENST00000369158	8064.76	0.134456	0.0815543	0.0992151	0.218565	8064.76	0.0977825	0.0816323	0.230979	0.558519
PTPRM	NM_001105244.2	8063.98	0.0432975	0.0277158	0.118241	0.24929	8063.98	0.0340275	0.0279185	0.222915	0.548959
TBL1XR1	NM_001321194.3	8061.99	-0.0451849	0.0296121	0.127036	0.263011	8061.99	-0.0100448	0.0297577	0.7357	0.910532
GFI1	ENST00000294702	8050.92	-0.134043	0.0310218	1.55e-05	0.000125563	8050.92	0.0160371	0.0310442	0.605443	0.84827
TRAPPC9	ENST00000438773	8046.32	-0.516748	0.0286918	1.62e-72	5.52e-70	8046.32	-0.107791	0.0284078	0.000147979	0.00252404
ETS2	ENST00000360938	8045.72	0.0248839	0.0289596	0.390195	0.572613	8045.72	-0.013947	0.0291875	0.632762	0.86346
STAG1	ENST00000236698	8040.87	0.162858	0.028976	1.9e-08	2.52e-07	8040.87	0.0545131	0.0292721	0.0625622	0.269133
H3C15	ENST00000403683	8022.3	0.116882	0.0729779	0.109241	0.235023	8022.3	0.0940592	0.0730599	0.197946	0.514941
CCDC6	ENST00000263102	8016.59	0.591814	0.0295117	1.88e-89	9.94e-87	8016.59	0.485506	0.0297776	9.19e-60	7.89e-57
TRERF1	ENST00000340840	7957.69	-0.193107	0.0276249	2.74e-12	5.77e-11	7957.69	0.0363266	0.0275573	0.18743	0.501066
CERS6	NM_001256126.2	7957.2	0.088165	0.0278666	0.00155712	0.00753524	7957.2	0.170502	0.0279658	1.08e-09	5.37e-08
GRK2	ENST00000526285	7956.19	-0.0519033	0.0329357	0.115049	0.244332	7956.19	-0.136874	0.0331886	3.72e-05	0.000759016
NTN1	ENST00000173229	7929.79	-0.326186	0.032632	1.59e-23	7.6e-22	7929.79	-0.0579783	0.0325328	0.0747252	0.300116
GATAD2A	NM_001300946.3	7916.13	0.00855024	0.0300763	0.776192	0.870773	7916.13	-0.0146675	0.0302832	0.628141	0.861083
AC013394.1	ENST00000629685	7914.11	0.0519711	0.0296259	0.0793888	0.184778	7914.11	-0.0448804	0.0299148	0.133543	0.418529
PRKCB	ENST00000321728	7913.36	-0.0818521	0.0289971	0.00476114	0.0192324	7913.36	0.101094	0.028985	0.000487007	0.00672301
PDS5A	ENST00000303538	7908.35	0.0770436	0.0256486	0.00266619	0.011853	7908.35	0.0486792	0.0258941	0.0601168	0.262744
SLC38A1	ENST00000398637	7887.92	0.334745	0.0288751	4.48e-31	3.29e-29	7887.92	0.345036	0.0290417	1.49e-32	4.56e-30
VMP1	ENST00000262291	7884.5	0.317984	0.0333591	1.54e-21	6.37e-20	7884.5	0.0370325	0.0337784	0.272932	0.605698
KCNAB2	ENST00000656198	7883.84	-0.37338	0.038784	6.14e-22	2.62e-20	7883.84	-0.0561134	0.0386563	0.146613	0.440843
PREX1	ENST00000371941	7871.57	0.408541	0.0375682	1.52e-27	9.39e-26	7871.57	-0.0359532	0.0380787	0.345076	0.672583
AC004687.1	ENST00000579003	7870.33	-0.231474	0.0547775	2.38e-05	0.000185193	7870.33	-0.00382909	0.0547435	0.944237	0.983173
CLASP1	ENST00000455322	7867.08	0.134153	0.0292299	4.44e-06	4.03e-05	7867.08	0.0264521	0.0295311	0.370393	0.693656
MTND5P11	ENST00000511037	7859.7	0.271371	0.0820618	0.0009433	0.00491319	7859.7	0.225876	0.0821425	0.005963	0.0518856
UTRN	NM_007124.3	7858.65	-0.00918967	0.0318479	0.772927	0.868262	7858.65	0.138691	0.0318717	1.35e-05	0.000305818
ADAM10	ENST00000260408	7845.63	0.271247	0.0308322	1.4e-18	4.92e-17	7845.63	0.0588807	0.031219	0.0592881	0.260719
EVL	NM_001330221.2	7840.14	0.352763	0.0301232	1.12e-31	8.46e-30	7840.14	0.0813204	0.0305757	0.00782246	0.0638438
NF1	ENST00000356175	7829.9	0.0813324	0.0320944	0.0112716	0.039443	7829.9	0.0262553	0.0323195	0.416582	0.731087
GSE1	ENST00000393243	7827.54	-0.00998718	0.0341569	0.769988	0.86703	7827.54	-0.0753904	0.0343831	0.0283322	0.160528
GRB10	ENST00000402497	7777.52	0.237228	0.0294125	7.29e-16	2.14e-14	7777.52	0.0581298	0.0297871	0.0509966	0.236659
XXYLT1	ENST00000310380	7744.32	0.0742918	0.0276243	0.00715879	0.0270703	7744.32	-0.100721	0.0280343	0.000327151	0.00483857
IGF2BP2	ENST00000457616	7740.84	0.229544	0.0284391	6.95e-16	2.04e-14	7740.84	0.237765	0.0286174	9.7e-17	1.03e-14
MAML3	ENST00000509479	7736.57	0.0258714	0.0270703	0.339219	0.522903	7736.57	0.0121691	0.0272929	0.655692	0.874296
LIMS1	NM_001193483.3	7722.15	0.318568	0.0314499	4.09e-24	2.03e-22	7722.15	0.00744403	0.0319356	0.815688	0.940103
PPAN-P2RY11	NM_001040664.3	7714.84	0.0091903	0.0366688	0.8021	0.888117	7714.84	-0.0874663	0.0369106	0.0178036	0.115669
AC008667.1	ENST00000515296	7698.13	0.103301	0.0335666	0.00208753	0.00963901	7698.13	-0.211349	0.0340496	5.4e-10	2.83e-08
BCR	ENST00000305877	7678.63	-0.0921012	0.0313807	0.00333585	0.0142897	7678.63	-0.148669	0.0316268	2.59e-06	7.01e-05
RCSD1	ENST00000367854	7658.7	0.198913	0.0284342	2.64e-12	5.58e-11	7658.7	0.158562	0.0286705	3.19e-08	1.25e-06
TBC1D5	NM_001349073.2	7652.91	-0.781474	0.0357982	1.21e-105	1.02e-102	7652.91	-0.0673718	0.0352219	0.0557759	0.250519
AP001931.2	ENST00000674116	7616.97	0.111934	0.0277398	5.46e-05	0.000389286	7616.97	0.0591882	0.0280027	0.0345445	0.183501
MYO9B	NM_001130065.2	7609.04	0.237464	0.0335289	1.42e-12	3.08e-11	7609.04	0.0543303	0.0338691	0.108686	0.374237
AC008764.1	ENST00000409035	7539.55	-0.0244249	0.027863	0.380701	0.562493	7539.55	-0.0373523	0.0280866	0.183552	0.496364
APP	ENST00000346798	7530.2	-0.0305442	0.0269626	0.257285	0.433597	7530.2	0.0918364	0.0270241	0.000678026	0.00890972
SPNS2	ENST00000329078	7518.38	-0.168766	0.0339879	6.85e-07	7.2e-06	7518.38	-0.24327	0.0342437	1.21e-12	8.66e-11
POLE	ENST00000320574	7508.54	-0.101388	0.0335544	0.00251449	0.0112854	7508.54	-0.0405897	0.0336676	0.227971	0.555126
ITPR2	ENST00000381340	7493.21	0.160669	0.0275446	5.44e-09	7.76e-08	7493.21	0.230734	0.0276641	7.39e-17	8.03e-15
WNK1	ENST00000315939	7492.77	0.0539262	0.027349	0.0486348	0.12708	7492.77	-0.0163366	0.0276457	0.554569	0.820411
MRTFA	ENST00000402042	7481.86	0.131895	0.0265624	6.85e-07	7.2e-06	7481.86	0.0242706	0.0269106	0.367111	0.690608
CAPZB	ENST00000264202	7474.33	0.170955	0.0331703	2.55e-07	2.88e-06	7474.33	0.0212869	0.0334907	0.525033	0.803822
SLC7A5	ENST00000261622	7473.21	0.320668	0.0323746	3.96e-23	1.81e-21	7473.21	0.0180102	0.0328529	0.58355	0.835956
AC015813.2	ENST00000578794	7441.62	-0.0726432	0.0311468	0.019686	0.0615677	7441.62	0.0621224	0.0311874	0.0463813	0.22216
RNF144A	ENST00000320892	7438.47	0.676508	0.0302814	1.49e-110	1.5e-107	7438.47	0.473989	0.0306553	6.27e-54	4.35e-51
RAPGEF1	ENST00000372195	7413.23	0.667065	0.0314962	1.48e-99	1.01e-96	7413.23	0.0539552	0.0322965	0.094797	0.345341
IGFBP2	ENST00000233809	7377.78	0.0687392	0.0563321	0.22237	0.390884	7377.78	-0.0179785	0.0564884	0.750281	0.915827
LARP4B	ENST00000316157	7375.78	0.0441141	0.0265853	0.0970463	0.214928	7375.78	0.0458628	0.026802	0.0870499	0.328699
TPTEP2-CSNK1E	ENST00000400206	7347.85	-0.0870134	0.0305713	0.00442385	0.0181246	7347.85	-0.0650309	0.0307428	0.0344025	0.18316
DIP2B	ENST00000301180	7340.73	0.075562	0.0294093	0.0101897	0.0361939	7340.73	0.0321814	0.0296577	0.277881	0.610667
UBE3C	ENST00000348165	7339.79	0.0861712	0.0286033	0.00258993	0.011565	7339.79	0.0202359	0.0288855	0.48358	0.776217
PIEZO1	ENST00000301015	7330.11	-0.0338465	0.036447	0.35307	0.5359	7330.11	-0.0266791	0.0366037	0.466084	0.764557
CYTH4	ENST00000248901	7323.55	0.860109	0.05501	4.17e-55	8.1e-53	7323.55	0.587588	0.0552535	2.06e-26	4.65e-24
AL627171.4	ENST00000655317	7310.46	0.0456748	0.313098	0.884016	0.936211	7310.46	-0.0782149	0.313131	0.802755	0.935363
CHD9	NM_001352127.3	7305.02	0.242328	0.0305144	2e-15	5.62e-14	7305.02	0.0676578	0.0308935	0.0285215	0.161095
CALN1	NM_001017440.3	7291.3	-0.477116	0.0278972	1.42e-65	4e-63	7291.3	-0.0531712	0.0275582	0.0536797	0.244392
ELK3	ENST00000552142	7289.93	0.441306	0.030162	1.78e-48	2.83e-46	7289.93	-0.00890208	0.0308479	0.772903	0.924993
EHMT1	ENST00000462484	7288.32	0.0417587	0.0296365	0.158827	0.30905	7288.32	-0.0147019	0.0299023	0.622956	0.858792
PPP3CA	ENST00000394854	7268.03	0.214816	0.0324421	3.56e-11	6.77e-10	7268.03	0.0807879	0.032759	0.0136582	0.0961136
NFATC2	ENST00000371564	7262.58	0.0947252	0.0337735	0.00503599	0.0201494	7262.58	-0.103709	0.0341552	0.00239429	0.0249874
MEIS1	ENST00000560281	7259.59	0.147547	0.0298954	8e-07	8.31e-06	7259.59	-0.180737	0.0304806	3.04e-09	1.39e-07
HUWE1	ENST00000262854	7232.91	0.113581	0.0261873	1.44e-05	0.000117177	7232.91	0.00445866	0.0265561	0.866665	0.957664
ZNRF1	ENST00000320619	7219.82	-0.170463	0.02719	3.63e-10	6.06e-09	7219.82	-0.161258	0.0274077	4.01e-09	1.81e-07
FRYL	ENST00000358350	7204.32	0.0378533	0.0305282	0.214995	0.38224	7204.32	0.0728992	0.0306833	0.0175083	0.114327
ZDHHC14	ENST00000359775	7175.99	-0.239387	0.0323353	1.33e-13	3.19e-12	7175.99	0.0971716	0.0321513	0.00250846	0.0260013
STON2	ENST00000555447	7172.94	0.356486	0.0302318	4.3e-32	3.31e-30	7172.94	0.05206	0.0307629	0.0905889	0.336124
ZCCHC7	NM_001289119.2	7156.5	0.16853	0.0299542	1.84e-08	2.45e-07	7156.5	0.122234	0.0302028	5.19e-05	0.0010052
DNM2	ENST00000585892	7149.02	0.317587	0.0324253	1.19e-22	5.31e-21	7149.02	0.008465	0.0329318	0.797143	0.933409
MLLT3	ENST00000380338	7136.75	-0.16638	0.0304184	4.51e-08	5.71e-07	7136.75	-0.0115181	0.0304387	0.705131	0.898174
RN7SL2	ENST00000490232	7106.83	0.0426189	0.318823	0.893659	0.942154	7106.83	-0.0868839	0.318857	0.785249	0.929196
SNORD3A	ENST00000584923	7079.11	0.227738	0.05694	6.34e-05	0.000445512	7079.11	-0.12628	0.0572687	0.0274507	0.157064
DIAPH2	ENST00000324765	7075.05	0.0389116	0.0338466	0.250291	0.424973	7075.05	0.101277	0.0339603	0.00286176	0.0289645
PLXDC2	ENST00000377252	7058.53	0.609616	0.0369384	3.46e-61	8.6e-59	7058.53	-0.0728208	0.037739	0.0536576	0.244392
AC020916.1	ENST00000587762	7046.56	0.104951	0.0650667	0.106749	0.230906	7046.56	-0.0628455	0.0652535	0.335499	0.663526
NFIC	ENST00000443272	6992.04	0.068231	0.0344852	0.0478657	0.125535	6992.04	0.0109355	0.0347228	0.75281	0.916931
RUFY1	ENST00000319449	6989.77	-0.14003	0.0337037	3.26e-05	0.000244669	6989.77	-0.248307	0.034018	2.89e-13	2.27e-11
PTBP3	ENST00000343327	6970.24	0.0527491	0.0277558	0.0573715	0.144378	6970.24	0.0358938	0.0279996	0.199863	0.517347
IQGAP2	ENST00000274364	6968.44	0.0592077	0.0342521	0.0838836	0.192823	6968.44	0.280145	0.0342018	2.59e-16	2.72e-14
FAM193A	NM_001366318.2	6937.81	0.0388364	0.0278239	0.162776	0.314737	6937.81	-0.0101023	0.0281113	0.719319	0.905464
CABIN1	ENST00000405822	6933.45	-0.0101889	0.0308473	0.741172	0.850102	6933.45	-0.0166157	0.0310584	0.592662	0.841944
LRP8	ENST00000306052	6919.55	0.0323497	0.0282284	0.251796	0.426726	6919.55	0.062632	0.0284095	0.0274813	0.15709
UBAC2	ENST00000403766	6894.31	0.0864807	0.027213	0.00148336	0.00723123	6894.31	0.0618041	0.0274729	0.0244717	0.145803
BICRAL	NM_001318819.2	6893.84	0.0634039	0.0270872	0.0192457	0.0604484	6893.84	-0.0132455	0.0274206	0.629062	0.861675
ACAP2	ENST00000326793	6893.76	0.0411898	0.0328852	0.210376	0.376494	6893.76	-0.0197372	0.0331437	0.551506	0.818632
GLI2	NM_001371271.1	6891.34	0.250964	0.0292684	9.95e-18	3.28e-16	6891.34	-0.157624	0.0299897	1.47e-07	5.09e-06
CROCCP4	ENST00000633627	6882.86	0.290285	0.102063	0.00445268	0.0182216	6882.86	-0.138711	0.102279	0.175033	0.483836
PIP4K2A	ENST00000376573	6876.36	0.281997	0.0267829	6.35e-26	3.57e-24	6876.36	0.0681512	0.0272906	0.0125162	0.0902983
AC018630.2	ENST00000536668	6871.72	0.0713534	0.0322863	0.0271037	0.07971	6871.72	0.00402016	0.032556	0.901723	0.968706
BAZ1A	ENST00000360310	6851.77	0.0604891	0.0295665	0.0407695	0.110656	6851.77	0.112115	0.0297136	0.000161176	0.00268563
PHLPP1	ENST00000262719	6816.54	-0.397267	0.0285821	6.41e-44	8.37e-42	6816.54	-0.0101571	0.0282854	0.719524	0.905465
COP1	ENST00000367669	6809.27	0.0686051	0.035575	0.0537972	0.13728	6809.27	0.0308432	0.035791	0.38882	0.709078
SRGAP2C	ENST00000367123	6808.37	0.291872	0.0316583	2.99e-20	1.15e-18	6808.37	0.120416	0.0320427	0.000171279	0.00283302
NUP210	ENST00000254508	6789.77	-0.0978881	0.0326457	0.00271313	0.0120188	6789.77	0.138323	0.0325724	2.17e-05	0.000468558
WDFY4	ENST00000325239	6772.14	0.0214757	0.0271569	0.429061	0.60887	6772.14	-0.0713576	0.0275216	0.00952026	0.0733821
HM13	ENST00000466766	6763.79	0.0407	0.0359506	0.257588	0.433866	6763.79	-0.103695	0.0362813	0.00426211	0.0398349
CSF1R	NM_001288705.3	6760.23	0.155244	0.0377245	3.87e-05	0.000285254	6760.23	-0.206529	0.0382589	6.73e-08	2.49e-06
RXRA	ENST00000481739	6741.85	-0.0425465	0.0634004	0.502172	0.672519	6741.85	-0.513158	0.063813	8.87e-16	9.03e-14
MDM2	ENST00000258149	6725.98	0.199443	0.0282898	1.79e-12	3.86e-11	6725.98	0.126873	0.0286022	9.17e-06	0.000217925
MGAT5	NM_001371457.1	6705.06	0.0544419	0.0268041	0.0422445	0.113856	6705.06	0.215338	0.0268195	9.81e-16	9.87e-14
TRIP12	ENST00000283943	6694.91	0.135189	0.0300543	6.85e-06	5.99e-05	6694.91	0.027191	0.0303986	0.371064	0.694425
E2F3	ENST00000613242	6689.83	-0.0122132	0.0286549	0.669949	0.800345	6689.83	-0.00999032	0.0288789	0.729389	0.909199
WAC	ENST00000375646	6672.92	0.0184312	0.0331131	0.57779	0.73318	6672.92	-0.0198244	0.0333531	0.552259	0.819008
ACTN4	ENST00000252699	6671.93	0.464451	0.0342244	5.97e-42	7.1e-40	6671.93	0.213477	0.0346601	7.31e-10	3.77e-08
AC016831.6	ENST00000642963	6661.43	0.577705	0.0360487	8.45e-58	1.82e-55	6661.43	-0.0854028	0.0368998	0.0206429	0.129002
FAM53B	ENST00000337318	6649.77	0.225755	0.0312198	4.79e-13	1.09e-11	6649.77	0.0445484	0.0316361	0.159087	0.460679
SMCHD1	ENST00000320876	6641.4	0.0578961	0.0304974	0.0576443	0.144843	6641.4	0.110121	0.0306439	0.000326191	0.00482833
GFOD1	ENST00000379287	6638.76	0.166224	0.0280606	3.15e-09	4.64e-08	6638.76	-0.263597	0.0288872	7.17e-20	1.07e-17
RPAP2	ENST00000610020	6638.69	-0.0938	0.0295491	0.00150156	0.00730141	6638.69	0.0569954	0.0295766	0.053974	0.245236
PARP8	ENST00000514067	6610.9	-0.113409	0.0342462	0.000927732	0.00484045	6610.9	0.0929287	0.0342075	0.00659525	0.0559557
RBM39	ENST00000528062	6602.94	0.0662986	0.0275809	0.0162263	0.0529783	6602.94	0.0385329	0.0278541	0.166548	0.471398
PDE7A	NM_001242318.3	6595.79	0.33092	0.0302576	7.69e-28	4.8e-26	6595.79	0.206917	0.0306104	1.38e-11	8.81e-10
PAM	NM_000919.4	6594.97	-0.278572	0.0291551	1.24e-21	5.15e-20	6594.97	-0.0242785	0.0290424	0.403174	0.719544
PICALM	ENST00000532317	6593.35	0.2923	0.0314123	1.34e-20	5.24e-19	6593.35	0.181693	0.031739	1.04e-08	4.35e-07
SIPA1L3	ENST00000222345	6580.42	-0.251679	0.0362699	3.95e-12	8.16e-11	6580.42	-0.125181	0.0363201	0.000567708	0.00766682
USP15	ENST00000312635	6571.8	-0.100888	0.032647	0.00199972	0.00928826	6571.8	-0.00250629	0.0327347	0.938971	0.982055
GNAI1	ENST00000649796	6555.56	0.357473	0.0318257	2.83e-29	1.94e-27	6555.56	0.390573	0.0319809	2.66e-34	8.56e-32
CXXC5	ENST00000302517	6547.06	0.17558	0.0342381	2.93e-07	3.27e-06	6547.06	-0.212892	0.0348751	1.03e-09	5.15e-08
H1-5	ENST00000331442	6538.47	0.387659	0.0776606	5.98e-07	6.36e-06	6538.47	0.0661046	0.0778962	0.39609	0.71404
CCNY	ENST00000374704	6531.36	-0.14752	0.0268957	4.14e-08	5.26e-07	6531.36	-0.0432365	0.0269956	0.109241	0.375357
RBPMS	ENST00000320203	6516.06	0.284657	0.0312368	8.02e-20	3.02e-18	6516.06	0.0360667	0.0317402	0.255828	0.58686
EPB41L2	ENST00000392427	6496.56	0.0175944	0.0302301	0.560555	0.719839	6496.56	0.0948353	0.0303504	0.00177998	0.0198708
SP100	ENST00000340126	6483.96	0.0451517	0.0296188	0.127401	0.263457	6483.96	-0.0276605	0.0299393	0.355546	0.680555
GRB2	ENST00000316804	6483.22	0.133684	0.0306038	1.25e-05	0.000103163	6483.22	0.143155	0.0308041	3.36e-06	8.81e-05
UBR5	ENST00000520539	6472.48	0.0875661	0.029665	0.00315895	0.0136471	6472.48	0.0510833	0.0299345	0.0879146	0.331038
QPRT	ENST00000449759	6472.07	-0.1805	0.0288646	4.02e-10	6.68e-09	6472.07	-0.0944137	0.0289848	0.00112456	0.0137326
TFRC	ENST00000360110	6463.95	0.229623	0.0293068	4.68e-15	1.29e-13	6463.95	0.255644	0.0294913	4.38e-18	5.19e-16
SRGAP2B	NM_001271870.5	6463.25	0.306744	0.0309094	3.27e-23	1.52e-21	6463.25	0.131382	0.0313274	2.74e-05	0.000576958
RALGAPA2	ENST00000202677	6458.54	-0.493729	0.0317016	1.09e-54	2.04e-52	6458.54	0.00299215	0.0312677	0.923763	0.975432
LCP2	ENST00000046794	6450.52	0.602651	0.0310231	4.66e-84	2.1e-81	6450.52	0.336121	0.0315256	1.53e-26	3.55e-24
AL359922.1	ENST00000404796	6438.2	0.0296596	0.0293339	0.311967	0.494663	6438.2	0.0111759	0.029587	0.705631	0.898174
HDAC4	NM_006037.4	6433.13	-0.231198	0.0317405	3.24e-13	7.5e-12	6433.13	-0.0690326	0.0317531	0.0297022	0.16579
AGPAT3	ENST00000291572	6425.87	0.232081	0.0332919	3.14e-12	6.61e-11	6425.87	0.0434216	0.0337044	0.197639	0.514695
HNRNPA2B1	ENST00000354667	6414.77	-0.197493	0.0284278	3.73e-12	7.74e-11	6414.77	0.0337129	0.0283439	0.234273	0.562366
ABCC4	ENST00000536256	6411.41	0.15033	0.027617	5.23e-08	6.55e-07	6411.41	0.182723	0.0278088	5.01e-11	2.98e-09
DNMT3B	ENST00000328111	6410.44	-0.158037	0.0309035	3.16e-07	3.51e-06	6410.44	-0.308288	0.0313373	7.74e-23	1.49e-20
SLC39A11	ENST00000542342	6387.95	-0.38029	0.0292981	1.59e-38	1.62e-36	6387.95	0.013556	0.028981	0.63996	0.867311
HERC2	ENST00000261609	6387.75	0.0160076	0.0276741	0.562973	0.721389	6387.75	0.0341011	0.0278926	0.221485	0.547083
AL590627.3	ENST00000637510	6387.59	-0.134112	0.030032	7.98e-06	6.87e-05	6387.59	-0.0175257	0.0301064	0.560483	0.823586
PFKP	ENST00000381125	6383.36	-0.26607	0.0335855	2.33e-15	6.52e-14	6383.36	0.00581177	0.0334632	0.86212	0.957009
AC006064.6	ENST00000644480	6345.8	-0.0275166	0.0334012	0.410042	0.591563	6345.8	0.00411046	0.0335687	0.902543	0.969009
RFTN1	ENST00000334133	6341.59	0.137657	0.0287489	1.68e-06	1.64e-05	6341.59	0.0505834	0.0290993	0.0821573	0.317994
USP32	ENST00000300896	6336.03	0.121999	0.0319282	0.000132881	0.000861588	6336.03	0.0133974	0.0322725	0.678045	0.884301
ST6GAL1	ENST00000169298	6330.61	0.416554	0.0305537	2.53e-42	3.08e-40	6330.61	0.0363754	0.0312414	0.244289	0.574897
CD74	ENST00000009530	6325.57	-0.905341	0.0314415	2.52e-182	8.87e-179	6325.57	-0.227814	0.0306705	1.1e-13	9.22e-12
CPNE8	ENST00000331366	6322.36	-0.254755	0.0332092	1.7e-14	4.43e-13	6322.36	0.0480195	0.0330465	0.146199	0.440275
SNORD3B-2	ENST00000571722	6320.69	0.218147	0.0595403	0.000248453	0.00150058	6320.69	-0.117455	0.0598797	0.0498187	0.232629
CHCHD3	ENST00000262570	6316.81	-0.0498605	0.0326949	0.127254	0.263306	6316.81	0.0576178	0.0327737	0.0787394	0.309482
SMARCA2	ENST00000349721	6303.58	-0.0894549	0.0278042	0.00129399	0.00645226	6303.58	0.0932726	0.027789	0.000789479	0.0102032
FNIP1	ENST00000511848	6302.67	0.238608	0.0333604	8.53e-13	1.88e-11	6302.67	0.0398897	0.0337917	0.237818	0.566846
CDC42SE2	ENST00000503291	6297.92	0.0238915	0.0282143	0.397114	0.579431	6297.92	0.0166203	0.0284676	0.559333	0.82283
PRH1	NM_001291314.2_3	6290.94	0.073037	0.0337592	0.0305053	0.0878095	6290.94	0.0044147	0.0340425	0.896818	0.967329
RAPGEF2	NM_001351724.5	6288.78	-0.18653	0.0318353	4.65e-09	6.69e-08	6288.78	-0.26495	0.0321684	1.78e-16	1.88e-14
TMEM131L	ENST00000409663	6280.6	0.187434	0.028088	2.5e-11	4.82e-10	6280.6	0.0634565	0.0284988	0.0259716	0.151388
SPECC1L-ADORA2A	ENST00000358654	6277.38	0.101009	0.0301215	0.000798328	0.00423526	6277.38	0.0243011	0.0304483	0.424806	0.7368
ST3GAL3	ENST00000347631	6266.84	-0.0992661	0.02844	0.000482346	0.00270045	6266.84	0.042855	0.0284828	0.13243	0.416752
TAOK1	NM_020791.4	6264.28	0.190459	0.0290374	5.41e-11	1.01e-09	6264.28	0.0149387	0.0295077	0.61267	0.852565
R3HDM2	ENST00000634871	6259.45	0.0536491	0.0283907	0.0588021	0.147135	6259.45	0.054776	0.0286302	0.0557196	0.250391
PCNX1	ENST00000304743	6259.18	0.114674	0.030398	0.000161666	0.00102713	6259.18	0.0373859	0.0307227	0.223649	0.549716
LRMDA	ENST00000611255	6257.99	-0.140649	0.0282241	6.25e-07	6.62e-06	6257.99	0.163795	0.0280337	5.13e-09	2.3e-07
GIGYF2	ENST00000409451	6256.54	0.081851	0.0301346	0.00660402	0.0253256	6256.54	-0.00913243	0.0304832	0.764491	0.921755
PLXNA2	ENST00000367033	6249.69	1.17685	0.0317666	2.01e-300	1.42e-296	6249.69	0.433207	0.0327937	7.67e-40	3.07e-37
AP000317.2	ENST00000362077	6246.11	-0.0820109	0.0294892	0.00541829	0.0214551	6246.11	-0.0426467	0.0296736	0.150663	0.447497
NOL4L	ENST00000359676	6228.83	0.414554	0.0363293	3.68e-30	2.65e-28	6228.83	-0.140249	0.0371268	0.000158362	0.00264882
PFKFB3	NM_001145443.3	6226.65	-0.0785213	0.034521	0.0229304	0.0696738	6226.65	-0.0287488	0.0346663	0.406934	0.722241
WDR33	ENST00000322313	6220	-0.00505722	0.0280343	0.856843	0.920635	6220	0.0224331	0.0282431	0.427028	0.738236
PHF20	ENST00000374012	6217.78	0.199749	0.0312746	1.69e-10	2.94e-09	6217.78	-0.0633482	0.0318306	0.046573	0.222558
ANKRD17	ENST00000639793	6209.03	-0.03276	0.0335708	0.32914	0.512325	6209.03	-0.0238488	0.0337695	0.480048	0.773917
NCOR1	ENST00000268712	6207.99	0.110608	0.0297293	0.000198823	0.00123069	6207.99	0.0226799	0.0300789	0.450841	0.755919
Z82190.2	ENST00000646701	6206.35	0.00841386	0.0282007	0.765431	0.864213	6206.35	0.0150951	0.0284383	0.595556	0.843149
KDM4B	ENST00000381759	6205.76	-0.0616006	0.0616774	0.317914	0.500566	6205.76	-0.158539	0.0618597	0.0103806	0.0784371
PHIP	ENST00000275034	6199.94	0.0828472	0.0351702	0.0184925	0.058596	6199.94	0.0785441	0.0353705	0.0263773	0.152961
GMDS	ENST00000380815	6191.34	-0.0953527	0.0290564	0.00103205	0.00531654	6191.34	-0.0753562	0.029274	0.0100481	0.076599
WDFY3	NM_014991.6	6185.01	0.155219	0.0321411	1.37e-06	1.37e-05	6185.01	0.0732968	0.0324549	0.0239197	0.143415
SCMH1	ENST00000337495	6170.47	0.0370995	0.0305285	0.224275	0.393145	6170.47	0.268626	0.030451	1.13e-18	1.46e-16
DNAJB6	ENST00000443280	6166.61	-0.238646	0.0299209	1.51e-15	4.3e-14	6166.61	-0.138228	0.0300236	4.15e-06	0.000106317
AP3B1	NM_001271769.2	6160.63	-0.0127813	0.0333222	0.701301	0.822473	6160.63	0.050094	0.0334559	0.134311	0.419596
HIP1	ENST00000336926	6158.09	0.158189	0.033483	2.31e-06	2.19e-05	6158.09	-0.00715584	0.0338886	0.832764	0.946732
RRP7BP	ENST00000357802	6155.73	-0.208543	0.0334285	4.42e-10	7.31e-09	6155.73	-0.072308	0.0334738	0.0307621	0.16945
BAZ2B	NM_001329858.2	6154.74	0.211172	0.0357741	3.57e-09	5.2e-08	6154.74	0.11714	0.0360679	0.00116318	0.014084
TSPOAP1	ENST00000268893	6144.49	0.107962	0.0387134	0.00529108	0.021038	6144.49	0.164357	0.0388323	2.31e-05	0.000495473
AC105052.1	ENST00000519541	6122.95	0.353319	0.0320215	2.63e-28	1.67e-26	6122.95	-0.0515162	0.0327425	0.115632	0.388074
ZMYM4	ENST00000314607	6111.85	-0.03485	0.0292139	0.232898	0.403589	6111.85	-0.0365468	0.0294613	0.214789	0.53881
RCOR1	ENST00000262241	6106.03	-0.0607243	0.0325936	0.0624514	0.153942	6106.03	-0.0702829	0.0328272	0.0322741	0.174999
AC004922.1	ENST00000638617	6096.98	0.135876	0.0297309	4.87e-06	4.38e-05	6096.98	-0.0619103	0.0302404	0.0406317	0.204053
HELZ	ENST00000580168	6090.02	0.00931204	0.0314168	0.766922	0.865006	6090.02	-0.0315615	0.031698	0.3194	0.650203
MAPKAP1	ENST00000350766	6074.78	0.118516	0.0280507	2.39e-05	0.000185603	6074.78	0.0658466	0.028376	0.0203138	0.12777
UBE2F	ENST00000409633	6064.77	-0.184263	0.0313948	4.38e-09	6.32e-08	6064.77	-0.0123385	0.0313949	0.694313	0.893106
EXOC6	ENST00000260762	6063.35	-0.00996977	0.0320222	0.755543	0.85821	6063.35	0.0215004	0.0322046	0.504377	0.789535
ERICH1	ENST00000522706	6063.32	0.0514142	0.0346873	0.138282	0.279616	6063.32	-0.138075	0.0351252	8.46e-05	0.00154562
GSK3B	ENST00000264235	6058.1	0.123486	0.0316683	9.64e-05	0.000649647	6058.1	0.0668351	0.0319624	0.0365231	0.190201
SNORD3B-1	ENST00000577988	6050.72	0.235291	0.04126	1.18e-08	1.6e-07	6050.72	-0.101977	0.0417701	0.0146308	0.100833
PRKCE	ENST00000306156	6046.48	0.0806566	0.0292379	0.00580437	0.0227035	6046.48	0.0517654	0.02952	0.0795047	0.311674
LARP1	NM_001367718.1	6043.01	-0.0489494	0.0288816	0.0901076	0.20348	6043.01	0.0288538	0.0290184	0.320062	0.650797
AC021087.5	ENST00000651543	6041.31	0.0467908	0.0283615	0.0989837	0.218214	6041.31	-0.0617044	0.0287743	0.0319988	0.174268
GTF2I	NM_001163636.3	6040.57	-0.0154295	0.0299909	0.606922	0.754045	6040.57	-0.0603308	0.0302953	0.0464342	0.222295
RFX2	ENST00000592546	6037.99	0.622488	0.0292904	3.14e-100	2.29e-97	6037.99	0.141051	0.0301561	2.91e-06	7.74e-05
ZC3H4	ENST00000253048	6019.9	0.0793242	0.0307972	0.0100038	0.0356254	6019.9	0.0832948	0.0310216	0.00725175	0.0603053
ARIH1	ENST00000379887	6019.07	0.130799	0.030735	2.08e-05	0.000163722	6019.07	-0.00838139	0.031153	0.7879	0.929889
ARPC4-TTLL3	ENST00000397256	6012.43	0.119284	0.0324531	0.000237324	0.00144242	6012.43	0.0689905	0.0327343	0.0350665	0.185128
CORO7-PAM16	NM_001201479.2_2	6007.29	0.0176318	0.0371977	0.635498	0.774629	6007.29	-0.0730621	0.0374961	0.0513522	0.237575
CDK13	ENST00000181839	6005.67	0.0074077	0.0324373	0.819359	0.898754	6005.67	-0.021793	0.0326981	0.505097	0.790074
NSD2	ENST00000508803	6002.53	0.0946174	0.0306427	0.00201671	0.00934665	6002.53	0.10763	0.0308558	0.000486338	0.00672301
AKAP13	NM_006738.6	5991.77	0.163864	0.0290298	1.65e-08	2.21e-07	5991.77	0.113004	0.0293429	0.000117571	0.00204953
RPS6KA1	ENST00000374166	5980.55	-0.0733706	0.0331387	0.0268254	0.0790233	5980.55	-0.0690936	0.0333557	0.0383194	0.19677
DGKZ	ENST00000528615	5978.44	-0.0330145	0.0351832	0.348059	0.531267	5978.44	-0.0045173	0.035356	0.898334	0.967522
H1-4	ENST00000304218	5964.51	0.531932	0.0982569	6.17e-08	7.65e-07	5964.51	0.0517231	0.0985256	0.599603	0.84607
ANKMY1	NM_001308375.4	5956.87	0.209605	0.0301724	3.73e-12	7.74e-11	5956.87	0.00251761	0.0306912	0.934623	0.980637
PKM	ENST00000335181	5948.8	-0.385342	0.0327177	5.08e-32	3.89e-30	5948.8	-0.178517	0.0326691	4.64e-08	1.77e-06
EMID1	ENST00000404755	5946.18	-0.044201	0.0338091	0.191087	0.352224	5946.18	0.0399634	0.0339194	0.238722	0.56795
DENND3	ENST00000519811	5936.75	0.165109	0.0371773	8.95e-06	7.63e-05	5936.75	0.384257	0.037126	4.18e-25	9.19e-23
MEF2A	ENST00000449277	5927.56	0.536727	0.032088	8.37e-63	2.13e-60	5927.56	0.208099	0.0327034	1.98e-10	1.1e-08
SMARCA4	ENST00000429416	5915.03	-0.0158814	0.0315973	0.615232	0.760174	5915.03	-0.0123988	0.0318254	0.696841	0.89438
CFLAR	NM_001127183.4	5906.5	0.426241	0.0327054	7.97e-39	8.26e-37	5906.5	0.102632	0.0333182	0.00206757	0.0223613
UPF2	ENST00000357604	5905.09	0.150249	0.0314754	1.81e-06	1.75e-05	5905.09	0.0800309	0.0317955	0.0118341	0.0864491
STAG3L1	ENST00000619870	5899.07	-0.0124717	0.0317657	0.694604	0.817618	5899.07	-0.172995	0.0322227	7.93e-08	2.88e-06
AC242842.3	ENST00000621744	5896.85	0.0699908	0.0356364	0.0495271	0.12887	5896.85	0.0905336	0.035815	0.0114775	0.0844737
MYO18A	NM_001346768.2	5896.8	-0.1442	0.0417185	0.000547232	0.00302055	5896.8	-0.21412	0.0419775	3.38e-07	1.08e-05
VAV1	ENST00000596764	5893.28	0.218822	0.0300853	3.51e-13	8.07e-12	5893.28	0.0542169	0.0305492	0.0759403	0.302503
AL138752.2	ENST00000540557	5890.68	0.114379	0.0297342	0.00011971	0.000784359	5890.68	0.101595	0.0299938	0.000706092	0.00923143
MTAP	ENST00000580900	5884.96	0.0152097	0.0307797	0.621202	0.764261	5884.96	-0.0152969	0.0310616	0.622387	0.8584
WDR1	ENST00000499869	5883.64	0.192877	0.0293032	4.64e-11	8.71e-10	5883.64	0.157598	0.0295947	1.01e-07	3.59e-06
HPCAL1	ENST00000307845	5880.05	0.0939814	0.040544	0.0204487	0.0634637	5880.05	-0.0346233	0.04086	0.396792	0.714769
RIPOR2	NM_001286446.3	5879.38	0.233588	0.0286375	3.44e-16	1.03e-14	5879.38	-0.0704923	0.0293372	0.0162685	0.108618
AC005943.1	ENST00000585937	5874.77	-0.00384503	0.0325465	0.905957	0.948456	5874.77	-0.0300334	0.0328089	0.359979	0.684345
UVRAG	ENST00000356136	5873.28	-0.0673601	0.0276258	0.0147561	0.0490797	5873.28	0.0968575	0.0276382	0.000457509	0.00639414
NUP98	ENST00000397004	5873.03	0.0132162	0.0289038	0.647494	0.784281	5873.03	0.0273922	0.0291373	0.347163	0.674134
VASH1	ENST00000167106	5858.62	0.579427	0.0351147	3.61e-61	8.88e-59	5858.62	0.0270498	0.0359585	0.451901	0.756386
PALD1	ENST00000263563	5856.74	0.304378	0.0300165	3.66e-24	1.82e-22	5856.74	0.0735737	0.0305704	0.0160975	0.107889
HSD17B12	ENST00000278353	5853.48	0.159306	0.0312389	3.4e-07	3.76e-06	5853.48	0.0757605	0.0315819	0.0164465	0.109536
FNDC3A	ENST00000492622	5842.69	0.0941732	0.0328268	0.0041204	0.0170831	5842.69	0.000818234	0.0331717	0.980321	0.994784
NDST3	NR_146513.2	5832.68	-0.0289025	0.0365446	0.429012	0.608842	5832.68	0.394824	0.0362537	1.28e-27	3.16e-25
ARID2	ENST00000334344	5831.5	0.0515179	0.0343423	0.133581	0.272638	5831.5	0.0645189	0.0345399	0.0617688	0.267507
DIAPH1	ENST00000389054	5826.27	-0.266335	0.0290528	4.85e-20	1.84e-18	5826.27	-0.0992245	0.0290608	0.000639275	0.00848086
TSPAN32	ENST00000381121	5826.02	-0.316407	0.0399105	2.23e-15	6.24e-14	5826.02	-0.14448	0.0399104	0.000294461	0.00447249
ATG7	NM_001136031.3	5818.47	-0.0287862	0.0291673	0.323674	0.506544	5818.47	0.0265209	0.029341	0.366056	0.689616
SIL1	ENST00000265195	5809.47	0.0417334	0.0293146	0.154551	0.302538	5809.47	0.046317	0.0295601	0.117144	0.390758
TAL1	NM_001290404.1	5803.99	0.113552	0.0288909	8.48e-05	0.000579011	5803.99	0.0686028	0.0292103	0.0188448	0.121081
STK24	NM_001032296.4	5802	0.4094	0.0348862	8.4e-32	6.37e-30	5802	0.0841059	0.0354756	0.0177493	0.115399
LRRC8D	ENST00000337338	5784.12	0.0186003	0.0288409	0.518974	0.686723	5784.12	0.0715148	0.0290194	0.0137252	0.0963471
AGO2	ENST00000220592	5779.44	0.0909869	0.0301024	0.0025063	0.0112533	5779.44	0.039287	0.0304216	0.196558	0.51329
DYM	ENST00000442713	5772.74	0.000819306	0.0283822	0.976971	0.987661	5772.74	0.0203177	0.0286166	0.477706	0.77215
SLC12A7	ENST00000264930	5762.81	-0.129878	0.0365737	0.000383587	0.00221132	5762.81	-0.0512262	0.0366878	0.162632	0.466301
RELT	ENST00000064780	5761.57	0.0567663	0.0398165	0.153955	0.302049	5761.57	-0.0623039	0.0401369	0.120594	0.395954
AC087632.2	ENST00000634318	5761.09	0.0396702	0.0305665	0.194346	0.356214	5761.09	0.00852129	0.0308557	0.782421	0.927922
NPR3	ENST00000265074	5746.94	0.0467587	0.0299456	0.118416	0.249584	5746.94	0.237043	0.0299197	2.32e-15	2.29e-13
NEK7	ENST00000367385	5743.09	0.0518179	0.0317107	0.102242	0.223559	5743.09	0.00980389	0.0320049	0.759357	0.920062
SMG1P3	ENST00000522841	5743.07	-0.0599298	0.0320805	0.0617469	0.15265	5743.07	-0.0211115	0.0322647	0.512905	0.794643
AKNA	NM_001317950.2	5741.29	0.105626	0.0319533	0.000947677	0.00492992	5741.29	0.0357537	0.0322803	0.268034	0.600595
ATXN2	ENST00000643669	5734.76	0.0300061	0.0312113	0.336359	0.519971	5734.76	0.00823504	0.0314831	0.793653	0.931932
WWC2	ENST00000403733	5733.3	0.115265	0.0281653	4.27e-05	0.000312505	5733.3	0.133215	0.0283994	2.72e-06	7.31e-05
MDN1	ENST00000369393	5728.78	-0.0671536	0.0310237	0.0304191	0.087633	5728.78	-0.0086951	0.0311864	0.78039	0.926989
BCL2	ENST00000398117	5727.86	0.0696634	0.02899	0.0162605	0.0530533	5727.86	0.276344	0.0289393	1.31e-21	2.25e-19
FBRSL1	NM_001142641.2	5725.39	-0.00658677	0.036594	0.857156	0.920692	5725.39	-0.143378	0.0369723	0.000105327	0.00187643
CNTNAP2	ENST00000361727	5720.84	-0.282711	0.0328049	6.82e-18	2.29e-16	5720.84	0.00590251	0.0326415	0.856502	0.955261
PDE9A	ENST00000291539	5719.75	0.278349	0.0374416	1.05e-13	2.54e-12	5719.75	-0.0264412	0.0379895	0.486419	0.777865
MBD5	ENST00000407073	5714.46	-0.375504	0.0362221	3.51e-25	1.88e-23	5714.46	-0.0393447	0.0360093	0.274558	0.607477
UBAP2	ENST00000379238	5710.66	-0.0127175	0.027581	0.644731	0.782277	5710.66	-0.00153869	0.0278391	0.955923	0.986695
RB1	NM_000321.3	5708.89	0.0806596	0.0288898	0.00523869	0.0208572	5708.89	0.0400782	0.0292102	0.170044	0.477185
UTY	NM_001258249.2	5702.59	0.201268	0.0349623	8.58e-09	1.19e-07	5702.59	-0.0152327	0.0354441	0.667364	0.879654
NIPBL	ENST00000448238	5695.51	0.131482	0.0302819	1.41e-05	0.000114972	5695.51	0.0242613	0.0306826	0.429108	0.739077
AL589666.1	ENST00000503906	5678.65	-0.0276407	0.0320172	0.387968	0.570369	5678.65	0.0765889	0.0321109	0.0170726	0.112173
CYTOR	ENST00000643070	5676.5	0.259938	0.0309384	4.4e-17	1.39e-15	5676.5	-0.0773088	0.0316557	0.0145989	0.100729
PUM2	NM_001282752.3	5675.89	0.0193564	0.0325751	0.552373	0.713074	5675.89	0.0331356	0.0327897	0.312233	0.643196
YEATS2	ENST00000305135	5674.37	-0.0842888	0.0306889	0.00602246	0.0234309	5674.37	-0.0229597	0.0308514	0.456754	0.758878
C22orf34	ENST00000405854	5672.88	-0.214015	0.0377926	1.49e-08	2e-07	5672.88	-0.133823	0.0379052	0.000414845	0.00589644
EPS15	ENST00000371730	5670.34	0.498545	0.0334129	2.42e-50	3.99e-48	5670.34	0.250008	0.0339309	1.73e-13	1.4e-11
LCP1	ENST00000323076	5665.71	0.0639481	0.0349301	0.0671387	0.16265	5665.71	0.18504	0.0349933	1.24e-07	4.33e-06
SENP3-EIF4A1	ENST00000614237	5664.47	-0.253921	0.0329915	1.4e-14	3.66e-13	5664.47	0.0299436	0.0328351	0.361801	0.686117
CTTNBP2	ENST00000160373	5648.83	0.26185	0.0345077	3.24e-14	8.2e-13	5648.83	0.395738	0.0345537	2.28e-30	6.41e-28
LRRC8B	ENST00000640258	5648.44	0.324887	0.031658	1.04e-24	5.4e-23	5648.44	0.217221	0.0320297	1.19e-11	7.61e-10
MEGF6	ENST00000356575	5646.59	0.117632	0.0374504	0.00168362	0.00804699	5646.59	-0.146937	0.037974	0.000109092	0.00193014
P2RY11	ENST00000321826	5634.17	0.0233983	0.0391571	0.550142	0.711541	5634.17	-0.104693	0.0395036	0.008044	0.0652386
SUFU	ENST00000369902	5633.06	0.140949	0.0314307	7.31e-06	6.34e-05	5633.06	-0.0567326	0.0319518	0.0758041	0.30237
ITSN2	ENST00000406921	5630.3	-0.0753987	0.0284808	0.0081126	0.0299491	5630.3	-0.0649333	0.0287392	0.0238588	0.143097
HSH2D	ENST00000613986	5626.84	-0.507893	0.0339056	9.98e-51	1.66e-48	5626.84	-0.233128	0.0337553	4.97e-12	3.37e-10
LIPE-AS1	ENST00000594624	5625.35	-0.17523	0.0299007	4.62e-09	6.65e-08	5625.35	-0.0158685	0.0299204	0.595865	0.843444
PAN3	ENST00000380958	5623.41	-0.0927158	0.0294192	0.00162413	0.00780947	5623.41	-0.0967892	0.0296937	0.00111574	0.0136748
H1-2	ENST00000343677	5608.69	0.396006	0.0742475	9.63e-08	1.16e-06	5608.69	0.0622111	0.0745419	0.403955	0.719886
MIR4435-2HG	ENST00000673632	5598.66	0.287149	0.0301746	1.8e-21	7.39e-20	5598.66	-0.0789463	0.0309604	0.0107751	0.080341
RAB27B	ENST00000262094	5596.03	0.455075	0.035355	6.5e-38	6.34e-36	5596.03	0.237458	0.0358171	3.36e-11	2.08e-09
FMC1-LUC7L2	NM_001244584.3	5582.54	0.07313	0.0310829	0.0186357	0.0589175	5582.54	0.0107963	0.03142	0.731137	0.909199
FNTB	NM_001202558.2	5581.03	-0.0243679	0.0293649	0.406634	0.58853	5581.03	-0.0812067	0.029721	0.00628931	0.0539695
SIK3	ENST00000375300	5577.5	-0.0686561	0.0295054	0.0199704	0.0623177	5577.5	0.0108773	0.0296485	0.713713	0.901845
CARD8	ENST00000520015	5576.12	0.217844	0.0380185	1e-08	1.38e-07	5576.12	-0.0795019	0.0385701	0.0392807	0.19983
REV3L	ENST00000358835	5575.84	-0.089855	0.0304215	0.00314022	0.0135892	5575.84	0.043454	0.0304797	0.153963	0.452527
IQSEC1	ENST00000648114	5574.68	0.77602	0.030861	1.58e-139	3.33e-136	5574.68	0.590259	0.0313193	3.14e-79	4.72e-76
OLA1	ENST00000284719	5574.64	-0.00297657	0.0334751	0.929146	0.960108	5574.64	0.0568033	0.033626	0.0911682	0.336887
ATP2A3	ENST00000397041	5572.43	0.0174476	0.0333017	0.600331	0.749511	5572.43	-0.093153	0.0336888	0.0056905	0.0501192
SNHG7	ENST00000414282	5571.58	-0.200928	0.0317369	2.44e-10	4.16e-09	5571.58	-0.182629	0.0319666	1.11e-08	4.61e-07
MTA1	ENST00000406191	5567.49	-0.0505792	0.0352422	0.151233	0.29803	5567.49	-0.0847633	0.0355114	0.0169896	0.111709
UBR4	ENST00000375254	5558.82	0.184043	0.0310253	2.99e-09	4.42e-08	5558.82	0.0391645	0.0314766	0.213411	0.536548
NFATC3	ENST00000346183	5543.59	0.129678	0.0292573	9.32e-06	7.92e-05	5543.59	0.00979259	0.0297033	0.741642	0.913199
HMGA2	ENST00000393577	5537.03	-0.139788	0.0306906	5.25e-06	4.68e-05	5537.03	0.0925079	0.0306002	0.0025019	0.0259682
PIAS1	NM_016166.3	5534.66	0.116022	0.0296022	8.88e-05	0.000603148	5534.66	0.0443012	0.0299702	0.139361	0.427811
CREBBP	ENST00000262367	5533.64	0.0743051	0.0312653	0.0174729	0.0561303	5533.64	-0.0785072	0.0317383	0.0133768	0.0949289
TLK2	NM_006852.6	5528.53	0.149651	0.0310684	1.46e-06	1.45e-05	5528.53	-0.0190773	0.0315609	0.545538	0.815075
RPL31	ENST00000409038	5527.52	-0.073536	0.0307987	0.0169573	0.0548656	5527.52	-0.112947	0.0311187	0.000283914	0.00434156
SLC39A10	ENST00000359634	5526.42	0.0552408	0.0315434	0.079901	0.185704	5526.42	0.300945	0.0314402	1.05e-21	1.82e-19
ZEB1	NM_001174093.2	5518.48	-0.00363807	0.0307925	0.905951	0.948456	5518.48	-0.0967967	0.0311903	0.00191297	0.0210684
ATXN7	NM_000333.4	5517.63	0.0629299	0.0299147	0.0354094	0.0989247	5517.63	0.0362547	0.0302147	0.230177	0.557849
ATXN7	NM_000333.4	5517.63	0.0629299	0.0299147	0.0354094	0.0989247	3361.41	0.0439852	0.0357346	0.218365	0.54347
ARID4B	ENST00000264183	5517.03	0.0998213	0.0296092	0.000748146	0.00399307	5517.03	-0.00155524	0.0300258	0.958691	0.987278
TOP1	ENST00000361337	5502.73	0.191457	0.0346562	3.3e-08	4.27e-07	5502.73	0.0434882	0.0350684	0.214939	0.538887
DNMT1	ENST00000359526	5501.28	0.0611316	0.0344144	0.0756772	0.17806	5501.28	0.0697764	0.0346288	0.0439061	0.214696
CHURC1-FNTB	ENST00000549987	5497.88	-0.0298017	0.0294546	0.311641	0.494293	5497.88	-0.0846053	0.0298121	0.00454045	0.0419363
SDCCAG8	ENST00000366541	5497.56	0.0946488	0.0296058	0.00138881	0.00684283	5497.56	0.259992	0.029616	1.65e-18	2.06e-16
TTC7A	ENST00000319190	5494.04	0.394702	0.0359998	5.69e-28	3.57e-26	5494.04	0.161646	0.0364867	9.41e-06	0.000222893
MYO1F	ENST00000644032	5491.64	0.485736	0.0404307	3e-33	2.43e-31	5491.64	0.205116	0.0409102	5.34e-07	1.64e-05
GATAD2B	ENST00000368655	5480.7	0.255161	0.0339037	5.23e-14	1.3e-12	5480.7	0.0506476	0.0343977	0.14091	0.430433
FARS2	ENST00000274680	5478.81	-0.0209237	0.0287815	0.467236	0.642196	5478.81	0.0678807	0.0289143	0.0188924	0.1213
ATXN10	ENST00000252934	5468.88	0.208897	0.0298502	2.59e-12	5.5e-11	5468.88	0.136556	0.0302132	6.19e-06	0.00015271
CCM2	NM_001167934.2	5462.42	-0.0480416	0.0301649	0.111242	0.237997	5462.42	-0.113869	0.0305354	0.000192181	0.00312428
SOS1	NM_005633.4	5460.63	0.0672033	0.0331956	0.042922	0.115271	5460.63	0.164031	0.0332977	8.38e-07	2.47e-05
RBM33	ENST00000401878	5448.46	0.0946345	0.0316008	0.00274731	0.0121368	5448.46	-0.0100473	0.0320017	0.753551	0.917252
FO393400.1	ENST00000642484	5447.7	0.0370218	0.0332496	0.265515	0.44309	5447.7	-0.171711	0.0337878	3.73e-07	1.19e-05
MAP4K3	ENST00000263881	5447.27	0.184621	0.0311644	3.14e-09	4.63e-08	5447.27	0.0708368	0.0315765	0.024875	0.147082
SRPK2	ENST00000393651	5441.78	-0.0112229	0.0311221	0.718392	0.834011	5441.78	0.0422348	0.0312983	0.1772	0.487299
BPTF	ENST00000306378	5438.26	0.113684	0.0312979	0.000280886	0.00167353	5438.26	-0.0318312	0.0317634	0.316278	0.646579
TNRC6B	ENST00000454349	5433.77	0.200534	0.0301329	2.83e-11	5.42e-10	5433.77	-0.0556496	0.0307809	0.0706186	0.289557
APBB1IP	ENST00000376236	5432.45	0.0100169	0.0312632	0.74866	0.854267	5432.45	0.0238405	0.0314972	0.449104	0.755167
TGIF2-RAB5IF	ENST00000558530	5426.91	-0.0724274	0.0316165	0.0219745	0.0673302	5426.91	-0.0704197	0.0318706	0.0271363	0.155908
IARS1	ENST00000443024	5418.53	0.334373	0.0357134	7.77e-21	3.09e-19	5418.53	-0.0121216	0.036368	0.738904	0.911861
MTCO3P12	ENST00000416718	5411.28	0.348891	0.0750204	3.31e-06	3.06e-05	5411.28	0.40519	0.0750866	6.8e-08	2.51e-06
RSRC1	ENST00000475278	5411.02	0.0206425	0.0364894	0.57159	0.728434	5411.02	0.0233425	0.0367046	0.524805	0.803558
BRD4	NM_001330384.2	5407.99	0.0397123	0.0296129	0.179905	0.33727	5407.99	-0.0442771	0.0300156	0.140176	0.42902
AC135178.3	ENST00000582471	5400.01	0.0498924	0.0334143	0.135399	0.275445	5400.01	0.00434977	0.0337163	0.897349	0.967329
HCK	ENST00000375862	5399.25	0.0911587	0.0307175	0.00300093	0.013072	5399.25	-0.0428305	0.0311795	0.169542	0.476637
XPO1	ENST00000406957	5390.61	-0.0392019	0.0315791	0.214462	0.381549	5390.61	-0.0490864	0.0318514	0.12329	0.4
AC087721.2	ENST00000661438	5388.94	-0.00348717	0.0292939	0.905243	0.948157	5388.94	0.0385317	0.029501	0.191513	0.506125
R3HDM1	ENST00000409478	5386.74	0.027551	0.0306141	0.368149	0.550532	5386.74	0.052951	0.0308364	0.0859498	0.326088
NCK2	ENST00000233154	5383.99	0.175333	0.0303337	7.46e-09	1.05e-07	5383.99	0.14415	0.0306363	2.54e-06	6.87e-05
WIPF1	NM_003387.5	5379.21	0.188151	0.0336165	2.18e-08	2.88e-07	5379.21	0.0180617	0.0340823	0.596151	0.843444
MEMO1	NM_001137602.4	5369.16	-0.00155032	0.0313106	0.96051	0.978595	5369.16	0.0331171	0.031516	0.29335	0.625258
RNF130	ENST00000521389	5368.74	0.448417	0.0296771	1.39e-51	2.4e-49	5368.74	0.49182	0.0298621	6.05e-61	5.46e-58
FOXK2	ENST00000335255	5357.4	0.0714232	0.0323701	0.0273519	0.0803171	5357.4	0.0382684	0.0326645	0.241374	0.571018
PANK2	NM_001324191.2	5351.97	0.154324	0.028464	5.9e-08	7.34e-07	5351.97	0.0723524	0.0288732	0.0122152	0.0885158
MAP4K4	ENST00000324219	5350.78	0.119015	0.0314667	0.000155407	0.000990896	5350.78	0.0927403	0.0317566	0.00349639	0.0340186
NUFIP2	ENST00000225388	5349.82	-0.218621	0.0341608	1.56e-10	2.72e-09	5349.82	-0.0605864	0.0341808	0.0763074	0.303338
ST3GAL4	NM_001254757.2	5347.08	0.0781856	0.0327209	0.0168727	0.0546505	5347.08	0.0842612	0.0329557	0.010564	0.0794318
SETD2	NM_001349370.3	5344.8	0.0907255	0.0303465	0.00279295	0.0123054	5344.8	0.0391661	0.0306887	0.201871	0.520602
TGFB1	ENST00000221930	5338.49	-0.30741	0.030869	2.31e-23	1.09e-21	5338.49	-0.192	0.0309615	5.6e-10	2.92e-08
HECTD1	ENST00000399332	5336.06	0.252558	0.0300725	4.53e-17	1.43e-15	5336.06	0.109892	0.0305469	0.000321316	0.00477577
DYNC1H1	ENST00000360184	5335.97	0.15104	0.032484	3.32e-06	3.07e-05	5335.97	0.0785491	0.0328304	0.0167307	0.110733
AL035446.2	ENST00000650553	5335.27	-0.149393	0.0404656	0.000222621	0.00136206	5335.27	-0.0490146	0.0405513	0.226775	0.553348
TPM4	ENST00000643579	5333.17	0.510688	0.0350432	4.16e-48	6.34e-46	5333.17	0.511113	0.0352517	1.23e-47	6.93e-45
FNBP4	ENST00000263773	5329.05	0.0887352	0.0313509	0.00464912	0.0188526	5329.05	0.0657303	0.0316401	0.037761	0.194623
HTRA3	ENST00000382512	5328.8	-0.0846246	0.0308784	0.00613321	0.02377	5328.8	-0.180174	0.031301	8.6e-09	3.69e-07
RAP1A	NM_001010935.3	5325.53	0.300316	0.0337892	6.23e-19	2.23e-17	5325.53	0.180378	0.0341773	1.31e-07	4.56e-06
ZC3HAV1	ENST00000471652	5321.7	-0.0704629	0.0292573	0.0160233	0.0524695	5321.7	-0.00421108	0.0294305	0.886223	0.964306
AC023509.1	ENST00000547717	5317.47	-0.110823	0.0307765	0.000317143	0.00186279	5317.47	-0.0270732	0.0309152	0.38118	0.703101
ANKRD28	NM_001349279.2	5309.77	-0.253184	0.0357103	1.34e-12	2.93e-11	5309.77	-0.115885	0.0357586	0.00119217	0.0143291
C20orf194	ENST00000252032	5307.4	0.329665	0.0324264	2.8e-24	1.41e-22	5307.4	0.155845	0.0329066	2.18e-06	5.98e-05
PTPRA	ENST00000216877	5305.52	0.118229	0.0292772	5.39e-05	0.000385042	5305.52	0.0274483	0.0296962	0.355328	0.680395
AC118549.1	ENST00000370798	5305	-0.0508264	0.0340618	0.135651	0.275762	5305	-0.0120268	0.0342492	0.725471	0.907651
DIS3L2	NM_001257281.2	5300.89	0.0721014	0.0299651	0.0161202	0.0527122	5300.89	0.0514861	0.0302665	0.0889256	0.333023
AP001972.5	ENST00000624624	5296.76	0.087867	0.0376663	0.01966	0.0615124	5296.76	-0.101098	0.0381235	0.00800506	0.0650691
XPO6	NM_001270940.2	5291.01	0.000583515	0.0294619	0.984198	0.991793	5291.01	0.068303	0.0296297	0.0211541	0.131467
PRKCH	ENST00000332981	5283.59	-0.110096	0.0307705	0.000346274	0.00201488	5283.59	-0.0438105	0.0309378	0.156752	0.456815
CNST	ENST00000366513	5282.22	0.132905	0.0337451	8.2e-05	0.000561753	5282.22	0.085352	0.0340481	0.0121826	0.0883154
MGRN1	ENST00000415496	5277.61	0.160187	0.0364192	1.09e-05	9.11e-05	5277.61	0.0430259	0.0367899	0.242201	0.571715
FOSL2	ENST00000264716	5267.34	-0.0379712	0.0382834	0.321273	0.503943	5267.34	0.0781341	0.038353	0.0416265	0.206916
AC009690.1	ENST00000379915	5258.8	0.0470261	0.0307305	0.125949	0.261322	5258.8	-0.094121	0.0312209	0.0025725	0.026533
LMBR1	ENST00000353442	5252.72	0.168885	0.0319707	1.27e-07	1.5e-06	5252.72	-0.0265518	0.0325131	0.414128	0.728678
YWHAE	ENST00000575977	5251.99	-0.040033	0.0290834	0.168669	0.322799	5251.99	-0.0351044	0.0293617	0.231858	0.559446
SKI	ENST00000378536	5250.67	0.127984	0.0362384	0.00041287	0.00236083	5250.67	-0.0149026	0.0366503	0.684291	0.887943
MAP3K5	ENST00000359015	5250.45	-0.0147878	0.0315274	0.639037	0.777241	5250.45	0.0633989	0.0316699	0.0452987	0.21913
AC116366.3	ENST00000638568	5249.81	0.235834	0.0296814	1.93e-15	5.44e-14	5249.81	0.183577	0.0300277	9.74e-10	4.88e-08
TET3	NM_001287491.2	5243.88	-0.10201	0.030081	0.000695945	0.00374374	5243.88	-0.0500079	0.0302767	0.0985965	0.35361
CBX5	ENST00000209875	5243.68	0.0697057	0.030778	0.0235256	0.0711186	5243.68	0.0315221	0.0311024	0.310824	0.641466
ING5	NM_001330161.2	5242.58	-0.0205546	0.0291398	0.480575	0.654035	5242.58	-0.0256873	0.0294337	0.382817	0.704096
TLK1	ENST00000360843	5241.93	0.115783	0.0322371	0.000328647	0.0019213	5241.93	0.0899653	0.0325255	0.00567499	0.0500315
TBC1D9B	ENST00000356834	5241.39	0.266962	0.0383021	3.17e-12	6.65e-11	5241.39	0.0646686	0.0387558	0.0951935	0.346156
IMMP2L	ENST00000452895	5234.71	-0.644094	0.0356699	6.94e-73	2.45e-70	5234.71	-0.191395	0.0352406	5.6e-08	2.1e-06
WDR70	ENST00000265107	5226.91	0.00225195	0.0315779	0.943148	0.968414	5226.91	-0.0405387	0.0319074	0.203903	0.522409
PVT1	ENST00000665856	5225.57	0.0104148	0.0295307	0.724331	0.838101	5225.57	0.0545394	0.0297385	0.0666588	0.280399
RAB10	ENST00000264710	5220.3	0.011623	0.0314038	0.711297	0.829553	5220.3	-0.031499	0.0317352	0.320927	0.651567
WDR43	ENST00000407426	5208.98	-0.0915222	0.0333	0.00598841	0.0233241	5208.98	-0.00470527	0.0334255	0.888053	0.964775
PLXND1	NM_015103.3	5208.57	0.172372	0.037075	3.33e-06	3.07e-05	5208.57	-0.0401542	0.0375701	0.285168	0.617129
DLG1	ENST00000657381	5204.8	-0.0561591	0.0323022	0.0821133	0.189907	5204.8	0.0111677	0.0324603	0.730815	0.909199
CHD7	ENST00000423902	5203.67	0.147255	0.0309564	1.97e-06	1.89e-05	5203.67	0.152968	0.0312082	9.51e-07	2.77e-05
ST8SIA6	ENST00000377602	5200.84	0.551491	0.0300311	2.55e-75	9.47e-73	5200.84	0.642133	0.030148	1.15e-100	2.59e-97
ABTB2	ENST00000435224	5199.79	-0.410447	0.0383876	1.11e-26	6.54e-25	5199.79	-0.144344	0.0382591	0.000161418	0.00268717
DIAPH3	ENST00000400324	5196.36	0.411626	0.0375191	5.26e-28	3.32e-26	5196.36	0.207364	0.0379753	4.75e-08	1.81e-06
IGF1R	ENST00000649865	5196.22	0.134437	0.0304023	9.78e-06	8.27e-05	5196.22	0.0880112	0.030742	0.0041979	0.03935
PAFAH1B1	ENST00000397195	5192.92	0.136536	0.0296286	4.06e-06	3.7e-05	5192.92	-0.01899	0.0301572	0.528891	0.806648
PAK2	ENST00000327134	5191.11	-0.00500218	0.0328455	0.878955	0.932881	5191.11	-0.0246203	0.0331299	0.457394	0.759193
PPP6R2	ENST00000395744	5184.1	0.0973614	0.0335501	0.00370821	0.0156191	5184.1	-0.0383915	0.0339928	0.25873	0.590385
VSIR	ENST00000394957	5184.07	0.278842	0.0374322	9.39e-14	2.28e-12	5184.07	0.102619	0.0378663	0.0067274	0.0568628
PLCB1	ENST00000629992	5178.97	0.533572	0.0373674	2.95e-46	4.09e-44	5178.97	0.270596	0.0378897	9.22e-13	6.7e-11
PTP4A3	ENST00000521578	5170.33	-0.00337689	0.0365856	0.926459	0.959083	5170.33	-0.0696751	0.0369059	0.0590376	0.259891
KDM2B	ENST00000377069	5168.06	0.0458578	0.0339384	0.17663	0.333165	5168.06	-0.0891122	0.0343816	0.00954589	0.0734854
SVOPL	ENST00000421622	5162.06	0.395323	0.0426291	1.8e-20	7e-19	5162.06	-0.218729	0.0435301	5.04e-07	1.56e-05
RICTOR	ENST00000296782	5161.39	0.10116	0.0340694	0.00298534	0.0130148	5161.39	-0.0829379	0.0345789	0.0164619	0.109558
CCAR1	ENST00000265872	5157.99	0.0827979	0.0295697	0.00510877	0.0203975	5157.99	0.0190513	0.0299545	0.524772	0.803558
P4HA1	ENST00000307116	5155.97	-0.643155	0.0321193	3.41e-89	1.76e-86	5155.97	-0.135918	0.0315431	1.64e-05	0.000361945
PHYKPL	ENST00000308158	5155.73	0.232215	0.0358125	8.92e-11	1.62e-09	5155.73	0.0431306	0.0362908	0.234647	0.56256
H2BC21	NM_003528.3	5150.78	0.0568847	0.033488	0.0893832	0.202363	5150.78	0.0502909	0.0337459	0.13615	0.42285
FGD5	ENST00000285046	5144.05	0.239886	0.0375351	1.65e-10	2.87e-09	5144.05	-0.00879647	0.0380714	0.817274	0.940546
SLC8A1	NM_001351485.2	5143.48	-0.573507	0.0323197	1.89e-70	6.06e-68	5143.48	-0.134494	0.031869	2.44e-05	0.00051913
SMG1	ENST00000446231	5143.22	-0.0271112	0.0334003	0.416962	0.597835	5143.22	-0.032628	0.0336628	0.332415	0.661273
EIF3A	ENST00000369144	5139.83	-0.049732	0.0304451	0.102364	0.223754	5139.83	0.066748	0.0305349	0.0288185	0.16226
KMT2C	ENST00000262189	5135.55	0.0424114	0.0324619	0.191384	0.352493	5135.55	0.0940298	0.0326415	0.00396816	0.0375943
CNOT1	ENST00000441024	5134.43	0.0209146	0.0308593	0.497936	0.669133	5134.43	0.00140024	0.0311632	0.964161	0.989947
MPRIP	NM_001364716.4	5134.29	0.10715	0.0338773	0.00156214	0.00755779	5134.29	0.0393229	0.034219	0.250492	0.581301
CSTF3	ENST00000524827	5129.14	0.0325992	0.035148	0.353676	0.536409	5129.14	0.0883701	0.0353085	0.0123216	0.0891083
LPIN1	NM_001349199.2	5127.38	0.288178	0.0312081	2.61e-20	1e-18	5127.38	-0.051582	0.0319939	0.106908	0.371234
CASS4	ENST00000434344	5125.07	-0.0415702	0.0324232	0.199803	0.363351	5125.07	-0.313645	0.0331261	2.85e-21	4.8e-19
KSR1	NM_001367810.1	5113.27	0.370193	0.0353582	1.19e-25	6.59e-24	5113.27	-0.0532165	0.0361647	0.141155	0.430681
CMSS1	ENST00000421999	5113.14	0.18959	0.0353911	8.46e-08	1.03e-06	5113.14	0.0868045	0.0357624	0.0152135	0.103387
MAP3K20	ENST00000375213	5102.99	0.0422982	0.029857	0.156572	0.305452	5102.99	0.0453585	0.0301339	0.132265	0.416379
DOT1L	ENST00000398665	5098.94	0.00192737	0.0335031	0.954124	0.975236	5098.94	0.00862125	0.0337468	0.798361	0.933925
CEP192	ENST00000325971	5089.2	0.133541	0.0287427	3.38e-06	3.12e-05	5089.2	0.11466	0.0290626	7.97e-05	0.00146625
ACBD6	ENST00000367595	5088.6	-0.0198458	0.0333224	0.551464	0.712358	5088.6	0.0358661	0.0334953	0.284268	0.616961
AP002990.1	ENST00000496634	5087.54	-0.0148504	0.0318867	0.641414	0.779326	5087.54	-0.0220393	0.0321664	0.493239	0.782043
ATP2A2	ENST00000539276	5084.7	-0.0387936	0.0325515	0.233355	0.404216	5084.7	-0.0469529	0.0328287	0.152648	0.450685
ANKHD1-EIF4EBP3	NM_020690.6	5081.5	0.0759098	0.031922	0.0174078	0.0559704	5081.5	0.0422209	0.0322373	0.190301	0.505282
ITPR1	ENST00000467056	5079.72	0.086916	0.0297429	0.00347521	0.0147878	5079.72	-0.111257	0.030361	0.000247857	0.00385557
RPL3	ENST00000216146	5074.63	-0.224605	0.029963	6.58e-14	1.62e-12	5074.63	-0.0404977	0.0299426	0.176211	0.485691
HTT	ENST00000355072	5073.99	-0.00169987	0.0299091	0.954677	0.975474	5073.99	-0.0953964	0.0303547	0.00167385	0.0189441
PIK3CD	ENST00000536656	5073.45	-0.184057	0.0347893	1.22e-07	1.44e-06	5073.45	-0.154633	0.0350015	9.97e-06	0.000234283
FAM120A	ENST00000277165	5069.04	0.0299092	0.0301067	0.320495	0.503095	5069.04	0.0570878	0.0303438	0.0599224	0.262219
ASPH	ENST00000518068	5068.4	0.214039	0.0330749	9.71e-11	1.75e-09	5068.4	0.111748	0.0334726	0.000842308	0.0107702
SSBP2	ENST00000505980	5067.86	0.12013	0.0301633	6.82e-05	0.000474933	5067.86	0.215701	0.0302853	1.06e-12	7.68e-11
FAM49B	NM_001256763.2	5067.29	0.260565	0.035033	1.02e-13	2.48e-12	5067.29	0.0495829	0.0355589	0.1632	0.466741
ZFPM1	ENST00000319555	5067.05	0.126741	0.0387461	0.00107141	0.00548724	5067.05	-0.236241	0.0394455	2.11e-09	9.91e-08
PIP5K1C	NM_001195733.2	5062.73	0.466137	0.041191	1.09e-29	7.62e-28	5062.73	0.0185856	0.0419088	0.65742	0.874799
SUSD6	ENST00000342745	5062.12	0.229201	0.0329943	3.74e-12	7.74e-11	5062.12	0.118422	0.0334048	0.000392505	0.00563413
ITCH	ENST00000665484	5061.03	0.123673	0.0325484	0.000144898	0.000929534	5061.03	0.0161151	0.0329692	0.624989	0.859577
PSME4	ENST00000404125	5060.9	0.033817	0.0307964	0.272168	0.450181	5060.9	-0.000925033	0.0311294	0.976294	0.993733
SPECC1L	ENST00000651059	5060.24	0.128819	0.0311158	3.47e-05	0.00025975	5060.24	0.0328086	0.0315367	0.298186	0.630365
KPNB1	ENST00000290158	5057.26	-0.00546333	0.0294044	0.852602	0.918176	5057.26	0.0760472	0.0295572	0.0100854	0.0768188
PTPN12	ENST00000248594	5053.51	0.0476286	0.0308033	0.122052	0.255426	5053.51	-0.0483541	0.0312369	0.121627	0.398042
SFMBT2	ENST00000673876	5052.77	0.179004	0.0298803	2.09e-09	3.16e-08	5052.77	0.250297	0.0300412	7.96e-17	8.6e-15
AMBRA1	ENST00000534300	5052.11	0.148006	0.0291897	3.97e-07	4.32e-06	5052.11	-0.00556576	0.0297362	0.851526	0.953136
INO80	ENST00000648947	5052.07	0.0230354	0.0311743	0.459954	0.636237	5052.07	-0.0336615	0.0315406	0.285862	0.61784
AC091057.1	ENST00000602616	5052.06	-0.00332981	0.0304986	0.91306	0.952057	5052.06	0.0447695	0.0307008	0.144771	0.437785
ESYT2	ENST00000275418	5045.75	-0.087373	0.0333408	0.00877737	0.0319571	5045.75	0.0538167	0.0333873	0.106986	0.371234
ASXL2	ENST00000435504	5044.54	0.0787803	0.0305166	0.00983556	0.0351268	5044.54	-0.00174334	0.0309261	0.955046	0.986695
MIRLET7A1HG	ENST00000652620	5041.63	-0.00665833	0.0287757	0.817014	0.897159	5041.63	-0.0227675	0.0291036	0.434043	0.742585
PRRC2C	ENST00000367742	5039.18	0.030676	0.0340685	0.367896	0.550192	5039.18	-0.0111328	0.0343818	0.74609	0.914243
KMT2D	NM_003482.4	5036.96	0.0419869	0.0348651	0.228487	0.398327	5036.96	-0.0450559	0.0352369	0.201018	0.518996
GRAMD4	NM_001366660.1	5025.85	0.154182	0.0382777	5.63e-05	0.000399143	5025.85	0.131006	0.0385255	0.000672619	0.00884512
ARHGEF2	ENST00000361247	5022.56	-0.0507671	0.0335455	0.130183	0.267485	5022.56	-0.0685134	0.0338334	0.042865	0.21122
LDLR	ENST00000558013	5022.2	0.353552	0.0318925	1.47e-28	9.61e-27	5022.2	0.125268	0.0324901	0.000115465	0.0020187
MAP3K7	ENST00000369332	5019.18	-0.214252	0.0323804	3.67e-11	6.99e-10	5019.18	-0.00938646	0.0323279	0.771547	0.924575
PIBF1	ENST00000326291	5010.83	-0.00701818	0.0315124	0.82376	0.901618	5010.83	0.0270252	0.0317325	0.394404	0.713539
MED15	ENST00000406969	5008.97	0.0762064	0.0349609	0.0292752	0.0850082	5008.97	0.00948099	0.0353011	0.788257	0.9299
MED13	ENST00000397786	5008.83	0.107942	0.031857	0.000703229	0.00377811	5008.83	0.0287874	0.0322474	0.372015	0.695465
NUDT3	ENST00000607016	5006.11	-0.0110803	0.0294641	0.706871	0.826167	5006.11	-0.0424296	0.0298136	0.15469	0.453392
CSNK1G1	ENST00000303052	5001.54	0.0164914	0.0337551	0.625153	0.767058	5001.54	-0.0224128	0.0340702	0.51064	0.793513
DUSP6	ENST00000279488	5001.24	0.330335	0.0339721	2.39e-22	1.05e-20	5001.24	0.262878	0.0343053	1.82e-14	1.65e-12
SCARB1	ENST00000339570	4999.71	-0.220127	0.0356417	6.57e-10	1.06e-08	4999.71	-0.0386394	0.0356278	0.27813	0.610917
ZNF638	ENST00000410075	4996.92	0.0725318	0.0311783	0.0199996	0.0623667	4996.92	0.0336167	0.0315153	0.286117	0.618143
RBM14-RBM4	ENST00000412278	4995.65	-0.132861	0.02946	6.49e-06	5.68e-05	4995.65	-0.015722	0.0295564	0.594772	0.843014
TMEM131	ENST00000186436	4992.23	0.0602564	0.0300917	0.0452391	0.120106	4992.23	0.0842014	0.0303365	0.00551028	0.0488902
GALNT2	ENST00000366672	4987.71	0.101952	0.0310924	0.00104176	0.00536003	4987.71	0.0461573	0.0314562	0.142281	0.433251
SNHG26	ENST00000662021	4980.83	-0.361354	0.030389	1.32e-32	1.05e-30	4980.83	-0.247109	0.0304935	5.33e-16	5.49e-14
ZC3H12C	ENST00000278590	4980.23	-0.10233	0.0338919	0.00253358	0.0113566	4980.23	-0.00394154	0.0340036	0.907719	0.971348
TRAK1	ENST00000487159	4979.06	-0.179129	0.0294154	1.13e-09	1.78e-08	4979.06	-0.0384992	0.0294715	0.191445	0.506125
TESC	ENST00000335209	4975.57	0.154392	0.0335037	4.06e-06	3.7e-05	4975.57	0.162831	0.0337426	1.4e-06	3.96e-05
PCCA	ENST00000376285	4973.8	-0.071882	0.0302877	0.0176296	0.0565147	4973.8	0.0560701	0.0303621	0.0647888	0.27546
DGLUCY	NM_001102367.2	4971.59	-0.111456	0.0354444	0.00166351	0.00796263	4971.59	-0.0287992	0.0355745	0.418201	0.732512
HERC1	ENST00000443617	4969.15	0.2785	0.0314886	9.2e-19	3.26e-17	4969.15	0.230565	0.0318237	4.32e-13	3.33e-11
SNORD3C	ENST00000580533	4968.22	0.240863	0.0643927	0.000183634	0.00114945	4968.22	-0.129241	0.0648192	0.0461667	0.221426
PPP1R12A	NM_001244992.1	4964.5	0.063851	0.0378466	0.0915843	0.206076	4964.5	-0.00773094	0.0381714	0.839501	0.948667
MBD3	ENST00000156825	4963.69	0.0548579	0.0336903	0.103461	0.225406	4963.69	-0.0135181	0.0340507	0.691368	0.89122
POLR1A	ENST00000263857	4963.24	0.0498965	0.0322375	0.121675	0.25493	4963.24	0.00397694	0.0325785	0.902842	0.969119
TSNAX-DISC1	ENST00000602956	4953.26	0.150516	0.030472	7.83e-07	8.15e-06	4953.26	0.138983	0.0307688	6.27e-06	0.000154059
TRRAP	ENST00000355540	4952.75	0.127225	0.0336854	0.000158812	0.00101022	4952.75	0.000348384	0.0341301	0.991856	0.997479
SNX29	ENST00000566228	4952.15	-0.108924	0.0333457	0.00108887	0.00556188	4952.15	0.0149735	0.0334203	0.654128	0.8739
CAPRIN1	ENST00000389645	4945.41	-0.0485768	0.031212	0.119625	0.251572	4945.41	0.0388293	0.0313508	0.215516	0.539733
NUP153	NM_001278209.2	4944.11	0.0356246	0.0294091	0.225762	0.394944	4944.11	0.0489936	0.0296817	0.0988133	0.354
DIDO1	ENST00000395340	4943.66	0.117678	0.0320648	0.000242528	0.00146899	4943.66	0.0387358	0.0324564	0.232685	0.560615
HDLBP	NM_001320965.3	4940.84	0.116041	0.0321717	0.000309847	0.00182501	4940.84	-0.018244	0.0326514	0.576332	0.832054
AL121594.1	ENST00000557565	4935.78	-0.0526899	0.0330608	0.110997	0.23764	4935.78	-0.0380107	0.0333066	0.253772	0.584996
ZBTB20	ENST00000357258	4935	-0.131271	0.0355228	0.000219534	0.00134511	4935	0.0827981	0.0354615	0.01955	0.124459
UBE2W	ENST00000602593	4919.7	0.00530167	0.0320841	0.868753	0.927216	4919.7	0.00470148	0.0323596	0.884483	0.963327
OSBPL1A	ENST00000319481	4919.38	-0.252894	0.0298892	2.65e-17	8.57e-16	4919.38	0.0256499	0.0297002	0.387793	0.708145
FMNL3	ENST00000335154	4918.44	0.839526	0.039129	4.07e-102	3.19e-99	4918.44	0.0240085	0.0403545	0.551883	0.818855
CELF1	NM_001025596.3	4913.79	-0.047806	0.0324271	0.140412	0.282573	4913.79	-0.00539566	0.0326338	0.868676	0.957925
EEF2	ENST00000309311	4913.44	-0.108705	0.0310456	0.000462721	0.00260021	4913.44	-0.060305	0.0312544	0.05367	0.244392
SLC20A1	ENST00000272542	4910.61	-0.0563089	0.0331681	0.089567	0.202665	4910.61	-0.0706546	0.0334609	0.0347246	0.18397
TTC7B	ENST00000328459	4904.56	0.097128	0.0338578	0.00412153	0.0170845	4904.56	-0.0151601	0.034285	0.658359	0.874983
SYK	ENST00000375751	4895.79	0.040263	0.0327394	0.21877	0.386935	4895.79	0.0659144	0.032967	0.0455641	0.219881
CPT1A	ENST00000265641	4892.89	-0.380875	0.0359807	3.48e-26	2e-24	4892.89	-0.180948	0.0359376	4.78e-07	1.48e-05
DHX9	ENST00000367549	4891.91	-0.0432392	0.0324468	0.182656	0.340709	4891.91	0.0369123	0.0325932	0.257418	0.588636
NDE1	ENST00000396355	4890.3	0.160409	0.0323188	6.93e-07	7.27e-06	4890.3	-0.04001	0.0329041	0.224002	0.550068
H2BC5	ENST00000289316	4890.07	0.0536033	0.0349269	0.124851	0.259578	4890.07	0.0536319	0.0351777	0.127359	0.408206
LATS2	ENST00000382592	4886.37	-0.0623961	0.031664	0.0487732	0.127409	4886.37	-0.0524523	0.0319318	0.100458	0.357724
TMC8	ENST00000589691	4883.92	-0.152744	0.0379666	5.74e-05	0.000406569	4883.92	-0.115312	0.0381556	0.00250975	0.0260013
AL157935.3	ENST00000646171	4882.08	-0.0114394	0.0368959	0.756527	0.858821	4882.08	-0.0493577	0.0371917	0.18447	0.497802
EXD3	ENST00000340951	4876.21	0.128435	0.0347449	0.000218591	0.00133978	4876.21	-0.0259796	0.0352247	0.460795	0.761425
RPS19	ENST00000221975	4872.99	-0.043697	0.032852	0.183479	0.341925	4872.99	-0.019796	0.0330871	0.54964	0.817649
MTRNR2L1	ENST00000540040	4869.65	0.19364	0.0918455	0.0350028	0.0980643	4869.65	0.307097	0.0918765	0.000830273	0.0106465
USP48	ENST00000308271	4866.91	0.0480721	0.0341722	0.159498	0.309929	4866.91	0.0721501	0.0343935	0.0359244	0.188061
AC004951.4	ENST00000454572	4866.39	0.206547	0.0358418	8.28e-09	1.15e-07	4866.39	-0.0573406	0.0364621	0.115809	0.388464
SCFD2	ENST00000388940	4863.51	-0.128617	0.0333694	0.000116036	0.000763126	4863.51	-0.0145005	0.0334612	0.664758	0.877567
AP000944.5	ENST00000649896	4859.93	0.0468893	0.0323376	0.147061	0.292147	4859.93	0.107928	0.0325129	0.000901631	0.0114074
PSD4	ENST00000245796	4859.72	-0.0248358	0.0346394	0.473385	0.647827	4859.72	-0.0299487	0.0349063	0.390907	0.711121
SATB1	ENST00000338745	4850.67	0.214201	0.0333385	1.32e-10	2.33e-09	4850.67	0.335778	0.0334129	9.25e-24	1.89e-21
RNF24	ENST00000358395	4846.61	0.364226	0.0300924	1.01e-33	8.32e-32	4846.61	0.145557	0.0307301	2.17e-06	5.97e-05
NBAS	ENST00000281513	4844.77	0.00425412	0.0337377	0.899658	0.945275	4844.77	0.204895	0.0336944	1.19e-09	5.87e-08
USP24	ENST00000294383	4842.01	0.217048	0.0345859	3.48e-10	5.84e-09	4842.01	0.0879458	0.0350238	0.012038	0.0875489
RPL17-C18orf32	NM_001199356.2	4841.59	-0.0885736	0.0301656	0.00332212	0.014251	4841.59	-0.0545348	0.0304082	0.0729049	0.295172
ZFHX3	ENST00000268489	4841.18	0.406575	0.032677	1.54e-35	1.38e-33	4841.18	0.216708	0.033216	6.84e-11	3.98e-09
ARHGAP35	ENST00000672722	4833.24	0.0868573	0.0294954	0.00323187	0.0139232	4833.24	-0.00147469	0.0299505	0.96073	0.988333
RSF1	NM_016578.4	4827.84	0.0986621	0.0354983	0.00544687	0.0215441	4827.84	-0.0302762	0.0359375	0.399526	0.716579
PRRC2A	ENST00000376007	4819.69	0.0700313	0.0369344	0.0579466	0.145465	4819.69	-0.0413565	0.0373344	0.267978	0.600543
TRPM7	ENST00000646667	4816.72	-0.0413706	0.0325816	0.204171	0.368949	4816.72	-0.0133641	0.0328146	0.683818	0.887777
FAM120B	ENST00000625626	4814.28	0.18931	0.0301208	3.28e-10	5.51e-09	4814.28	0.0496456	0.0306472	0.105252	0.368373
ITGA5	ENST00000293379	4806.38	0.341634	0.0364591	7.23e-21	2.88e-19	4806.38	-0.153198	0.0374068	4.21e-05	0.000839839
ARPC2	ENST00000315717	4804.82	0.00933602	0.0322136	0.771957	0.867907	4804.82	0.0869254	0.0323661	0.00723797	0.0602184
BABAM2	ENST00000379624	4799.26	-0.465841	0.0328543	1.24e-45	1.68e-43	4799.26	0.102129	0.0321734	0.00150188	0.0173018
MYO1G	ENST00000258787	4799.25	-0.0721126	0.0421459	0.0870764	0.198286	4799.25	-0.111369	0.0424149	0.00864722	0.0684977
AL022238.4	ENST00000639722	4798.92	-0.136773	0.0290964	2.59e-06	2.44e-05	4798.92	-0.0929848	0.0293348	0.00152554	0.0175184
EPB41	ENST00000644600	4798.87	0.0138428	0.031722	0.662561	0.794204	4798.87	-0.063655	0.0321371	0.0476211	0.225985
AP000311.1	ENST00000429238	4797.37	0.0513472	0.0297964	0.08484	0.194491	4797.37	-0.0547958	0.0302862	0.0704092	0.28919
QKI	ENST00000361752	4796.56	-0.0105343	0.0348037	0.762135	0.862088	4796.56	0.0592851	0.0349575	0.0899009	0.33489
PPP6R1	ENST00000412770	4793.61	-0.110165	0.0345262	0.00141905	0.00696747	4793.61	-0.168653	0.034889	1.34e-06	3.81e-05
HK2	ENST00000290573	4791.74	-0.551129	0.0418272	1.2e-39	1.32e-37	4791.74	0.0118835	0.0412884	0.773486	0.925054
ACSF3	ENST00000378345	4788.31	0.00272204	0.031925	0.932052	0.961876	4788.31	-0.0182933	0.0322437	0.570479	0.830119
CUL3	ENST00000344951	4781.72	0.0497933	0.0327494	0.128401	0.26484	4781.72	0.0325478	0.0330513	0.324739	0.655404
SETD5	ENST00000402198	4776.39	0.117365	0.0312329	0.000171468	0.00108226	4776.39	0.0611929	0.0316106	0.0528876	0.242562
RPS14	ENST00000407193	4776.19	-0.00439013	0.0360528	0.903082	0.947226	4776.19	0.0205327	0.0362678	0.571298	0.83026
NUCKS1	ENST00000367142	4772.96	0.147758	0.0328553	6.88e-06	6.01e-05	4772.96	0.106879	0.0331879	0.00127997	0.0152019
PCBP2	ENST00000359282	4766.5	-0.00261043	0.0304396	0.931659	0.961611	4766.5	0.0129331	0.0307114	0.673669	0.882376
TFDP2	ENST00000489671	4764.98	0.020549	0.0336618	0.54156	0.705138	4764.98	-0.145969	0.034201	1.97e-05	0.000427465
EFCC1	NM_024768.3	4763.61	0.197985	0.0346462	1.1e-08	1.5e-07	4763.61	0.0439695	0.0351305	0.210713	0.532845
CEP170	ENST00000366542	4763.61	0.414238	0.0317784	7.71e-39	8.04e-37	4763.61	0.23309	0.0323266	5.58e-13	4.17e-11
LAT2	ENST00000398475	4762.35	0.103572	0.0358021	0.003817	0.0160136	4762.35	0.046144	0.0361355	0.201612	0.520083
VAV2	ENST00000371850	4760.9	-0.185211	0.0356935	2.12e-07	2.43e-06	4760.9	-0.0379971	0.0357314	0.287597	0.619648
FSCN1	ENST00000382361	4755.34	-0.275768	0.0320778	8.19e-18	2.73e-16	4755.34	-0.170894	0.0321955	1.11e-07	3.91e-06
RFX7	ENST00000559447	4754.54	-0.0112278	0.0312287	0.719194	0.834559	4754.54	0.0522966	0.0314125	0.0959458	0.34798
PBRM1	NM_001350075.2	4753.5	0.226071	0.0302371	7.63e-14	1.87e-12	4753.5	0.0542126	0.0308205	0.0785816	0.30938
VGLL4	ENST00000430365	4747.38	-0.154305	0.031836	1.25e-06	1.26e-05	4747.38	0.0231239	0.0318271	0.467503	0.765958
LINC01004	ENST00000450686	4743.31	0.110239	0.0320676	0.000586657	0.00321219	4743.31	-0.0102419	0.0325463	0.753	0.916934
RNU1-1	ENST00000383925	4742.39	0.502209	0.2091	0.0163162	0.0531816	4742.39	-0.150499	0.209308	0.472123	0.769125
AL031777.2	ENST00000635200	4738.57	0.058786	0.0305166	0.0540589	0.137791	4738.57	0.0337363	0.0308564	0.274248	0.607198
FYN	ENST00000368678	4736.24	0.246675	0.0351358	2.21e-12	4.71e-11	4736.24	-0.0564598	0.0358415	0.115196	0.38712
GPHN	ENST00000459628	4735.54	-0.322392	0.0363013	6.63e-19	2.36e-17	4735.54	0.0187076	0.036041	0.603716	0.847707
FBXW11	ENST00000265094	4733.3	0.0354503	0.0320346	0.268456	0.446029	4733.3	0.0529327	0.0322892	0.101144	0.359296
ABHD2	ENST00000352732	4731.24	0.367705	0.0311628	3.93e-32	3.04e-30	4731.24	0.150044	0.0317918	2.36e-06	6.47e-05
TMEM189-UBE2V1	NM_199203.3	4723.31	0.0629214	0.0339209	0.0636046	0.156151	4723.31	-0.000213923	0.034288	0.995022	0.998567
DDX10	ENST00000322536	4718.7	-0.0798042	0.033699	0.0178772	0.0571515	4718.7	0.0275751	0.0338025	0.41463	0.729293
DOCK11	NM_144658.4	4717.06	0.122003	0.0317263	0.000120312	0.000788059	4717.06	-0.00866955	0.0322289	0.78793	0.929889
NFX1	ENST00000379540	4715.83	0.121312	0.0308051	8.21e-05	0.000562454	4715.83	0.070483	0.0311832	0.0238036	0.142814
ARHGAP25	ENST00000497079	4706.04	0.588166	0.03379	7.36e-68	2.19e-65	4706.04	0.336608	0.0344006	1.31e-22	2.43e-20
ATP11A	NM_015205.3	4705.23	-0.194636	0.0311179	3.98e-10	6.63e-09	4705.23	0.0254853	0.0310333	0.411519	0.726767
PACSIN2	ENST00000263246	4702.95	0.235195	0.0345917	1.05e-11	2.1e-10	4702.95	0.00589626	0.0351969	0.86696	0.957664
KCNQ1	ENST00000155840	4702.05	-0.297756	0.0346156	7.85e-18	2.62e-16	4702.05	-0.124968	0.0346145	0.000305859	0.00461836
PARVG	ENST00000415224	4701.69	0.0170775	0.0373412	0.64743	0.784281	4701.69	-0.181137	0.0378833	1.74e-06	4.84e-05
FBXW4	ENST00000331272	4701.09	0.15222	0.0308941	8.34e-07	8.64e-06	4701.09	0.060526	0.0313404	0.0534529	0.243728
H4C14	ENST00000578186	4700.94	0.369189	0.0420236	1.56e-18	5.44e-17	4700.94	0.0916364	0.0425713	0.0313547	0.171665
PLEKHA5	NM_001143821.3	4691.72	-0.0304192	0.0341053	0.372435	0.554355	4691.72	-0.135648	0.0345504	8.63e-05	0.00156992
TRAF3	ENST00000347662	4687.76	-0.207598	0.0310646	2.34e-11	4.52e-10	4687.76	0.0593644	0.0308963	0.0546801	0.247176
PKN2	ENST00000370521	4685.84	0.0912217	0.0364859	0.0124126	0.0426807	4685.84	0.00727002	0.036859	0.843641	0.951042
PTK2	NM_001199649.2	4685.74	0.0605732	0.0308711	0.0497469	0.129278	4685.74	0.0021969	0.0312694	0.943989	0.983173
PHKB	ENST00000323584	4684.12	0.0704553	0.0317443	0.026455	0.0781389	4684.12	0.0255931	0.0321078	0.425393	0.737116
CTBP1	ENST00000382952	4681.36	0.0646477	0.0372929	0.0830044	0.191424	4681.36	-0.0166735	0.0376565	0.657926	0.874944
AC004223.3	ENST00000593039	4679.35	0.118639	0.0308284	0.000118915	0.000780121	4679.35	0.0447789	0.0312496	0.151874	0.449538
AL137230.3	ENST00000555070	4678.29	-0.125484	0.0323507	0.00010495	0.000698025	4678.29	-0.0808084	0.0325684	0.0130945	0.0934602
MAPK1	NM_002745.5	4676.92	0.317076	0.0321332	5.76e-23	2.61e-21	4676.92	0.169351	0.0326412	2.12e-07	7.06e-06
WASF2	ENST00000618852	4673.59	0.0954145	0.0317425	0.00264806	0.0117922	4673.59	-0.0708792	0.0323147	0.0282783	0.160273
VTI1A	NM_001318203.2	4672.68	0.0921731	0.0320745	0.00405674	0.0168615	4672.68	0.0749885	0.0323868	0.0205908	0.128766
AP005263.1	ENST00000579126	4670.55	0.0308049	0.0332333	0.353964	0.536564	4670.55	0.0464027	0.0334853	0.16582	0.470336
KDM6A	NM_001291415.2	4670.1	0.110589	0.0340025	0.00114441	0.00579521	4670.1	0.0025024	0.0344413	0.942079	0.982585
IPO7	ENST00000379719	4669.38	0.0295937	0.0301913	0.326985	0.510103	4669.38	0.0123271	0.0305282	0.686363	0.889153
RAB7A	ENST00000265062	4663.64	-0.0921511	0.0305553	0.00256235	0.0114709	4663.64	-0.066455	0.0308193	0.0310619	0.170476
DAGLB	ENST00000436575	4663.63	0.0619243	0.0302509	0.0406561	0.110378	4663.63	-0.00915257	0.0306822	0.765472	0.922047
LSP1	NM_002339.3_2	4662.71	-0.226018	0.0387366	5.39e-09	7.7e-08	4662.71	-0.251586	0.0390288	1.15e-10	6.48e-09
ATRX	ENST00000373344	4653.61	0.0676116	0.0354847	0.0567312	0.143042	4653.61	-0.0225315	0.0358827	0.530056	0.807467
PEAK1	ENST00000560626	4652.98	0.0813159	0.0315973	0.0100673	0.0358298	4652.98	0.124791	0.031813	8.76e-05	0.00158856
SGMS1	ENST00000429490	4652.09	-0.25364	0.0309595	2.56e-16	7.76e-15	4652.09	-0.034465	0.030874	0.264289	0.59628
PRR14L	ENST00000327423	4650.3	0.116966	0.0348459	0.000788916	0.00419058	4650.3	0.000621318	0.0352883	0.985952	0.996333
KIT	NM_000222.3	4648.32	-0.168379	0.0325951	2.39e-07	2.72e-06	4648.32	0.0579316	0.0325032	0.0746948	0.300061
SPEN	ENST00000375759	4644.08	0.00881399	0.0304916	0.772533	0.868171	4644.08	0.00168829	0.0308101	0.956301	0.986703
ARHGEF1	ENST00000347545	4643.84	0.107431	0.0594694	0.0708409	0.169603	4643.84	-0.00596266	0.0597274	0.920478	0.974566
POLR2J4	ENST00000422304	4643.63	0.218198	0.0370337	3.82e-09	5.55e-08	791.278	-0.113608	0.0704272	0.106716	0.371029
POLR2J4	ENST00000422304	4643.63	0.218198	0.0370337	3.82e-09	5.55e-08	4643.63	-0.0572379	0.0376789	0.128738	0.410826
KMT2E	ENST00000476671	4642.48	0.0633926	0.0345368	0.0664299	0.161343	4642.48	-0.0196972	0.0349357	0.572881	0.83053
MARCHF7	ENST00000409175	4642.12	0.00316529	0.032517	0.922454	0.957014	4642.12	-0.0276977	0.0328567	0.399237	0.716424
MIR99AHG	ENST00000670538	4638.96	0.425031	0.0345712	9.71e-35	8.39e-33	4638.96	0.0396477	0.0354074	0.262817	0.595355
AC008764.4	ENST00000593991	4633.37	-0.023023	0.0320039	0.471905	0.646557	4633.37	-0.0666288	0.032374	0.039581	0.20062
EP300	ENST00000263253	4628.79	0.0468822	0.0304482	0.123625	0.257687	4628.79	-0.0492323	0.030927	0.11141	0.379988
BBX	ENST00000325805	4628.79	0.0226308	0.0317088	0.475408	0.649656	4628.79	0.0781835	0.031907	0.0142717	0.0990014
MKLN1	ENST00000352689	4627.34	0.0275845	0.0328433	0.400975	0.583054	4627.34	0.0168295	0.0331451	0.611627	0.85164
PIP5K1B	ENST00000265382	4624.11	0.025463	0.0351364	0.468642	0.643668	4624.11	0.191701	0.0351452	4.91e-08	1.86e-06
ITPK1	ENST00000354313	4614.32	-0.0995105	0.0354649	0.00501778	0.0200949	4614.32	-0.00105141	0.0355798	0.976425	0.993733
IRF2BP2	NM_182972.3	4609.47	0.121944	0.0358199	0.000663195	0.0035913	4609.47	-0.0525348	0.0363446	0.148328	0.443902
EIF4B	ENST00000420463	4607.59	-0.031533	0.0301985	0.296396	0.478141	4607.59	-0.05006	0.030547	0.101258	0.359305
EIF4A1	ENST00000582746	4606.9	-0.348825	0.0338998	7.83e-25	4.1e-23	4606.9	0.0191558	0.0335662	0.568212	0.828759
BRAF	NM_001354609.2	4602.73	0.0840832	0.0331648	0.0112346	0.0393202	4602.73	0.00413702	0.0335765	0.901939	0.968728
FAM172A	ENST00000505869	4600.24	-0.101674	0.0350665	0.003738	0.0157351	4600.24	0.0295448	0.0351311	0.400355	0.716995
EHBP1	NM_001142616.3	4594.85	0.0777302	0.0334692	0.0202093	0.0628738	4594.85	0.078971	0.0337444	0.0192699	0.123154
SYNCRIP	ENST00000616122	4594.09	-0.0989549	0.0389332	0.0110328	0.0387355	4594.09	0.0375117	0.0389837	0.335929	0.664013
ZYX	ENST00000322764	4590.63	0.178002	0.0396437	7.12e-06	6.19e-05	4590.63	0.151987	0.0399081	0.00013985	0.0024013
RASA1	ENST00000274376	4588.15	-0.16579	0.0406102	4.46e-05	0.000324526	4588.15	-0.157003	0.0408398	0.000120872	0.00209943
MAP4	ENST00000360240	4587.02	0.30169	0.0377412	1.31e-15	3.75e-14	4587.02	0.0714981	0.038304	0.0619579	0.267927
TNIK	ENST00000436636	4584.08	-0.193874	0.0313073	5.92e-10	9.6e-09	4584.08	0.0396449	0.0311969	0.203802	0.522409
CAB39	ENST00000258418	4582.64	0.194198	0.0306323	2.3e-10	3.96e-09	4582.64	0.110117	0.0310763	0.000394926	0.00566437
SSU72	ENST00000291386	4580.03	0.105616	0.0345734	0.0022519	0.0102614	4580.03	-0.031754	0.0350614	0.365111	0.688877
NRROS	ENST00000328557	4579.84	-0.290878	0.0316737	4.17e-20	1.59e-18	4579.84	-0.184585	0.0317954	6.42e-09	2.82e-07
SUZ12P1	ENST00000578070	4578.16	0.0940822	0.03061	0.00211507	0.00974066	4578.16	0.0700936	0.0309559	0.0235555	0.141671
NCOA3	ENST00000372004	4570.22	0.159485	0.0329277	1.28e-06	1.28e-05	4570.22	-0.100252	0.0336456	0.00288588	0.0291645
GALNT7	ENST00000265000	4569.62	-0.0740383	0.0313379	0.0181482	0.0578011	4569.62	-0.0206548	0.0315496	0.512675	0.794581
EYA3	ENST00000373871	4565.32	0.179447	0.0320379	2.13e-08	2.81e-07	4565.32	0.0456344	0.0325512	0.160936	0.463499
EP400	ENST00000389561	4564.85	0.105362	0.033209	0.00151022	0.00733849	4564.85	0.0240894	0.0336236	0.473717	0.769699
ANP32A	ENST00000560303	4556.18	-0.0164459	0.0306038	0.591003	0.742676	4556.18	0.00728897	0.0308725	0.813356	0.938916
VCL	ENST00000211998	4552.35	0.377665	0.0308584	1.93e-34	1.64e-32	4552.35	0.337502	0.0312112	2.97e-27	7.14e-25
AC073610.2	ENST00000398092	4547.24	-0.0817786	0.0325089	0.0118838	0.0411295	4547.24	-0.0660605	0.0327803	0.0438783	0.214618
MTDH	ENST00000336273	4546.62	-0.0462093	0.0312843	0.139655	0.281441	4546.62	0.0114059	0.0314884	0.717185	0.903636
AC005747.1	NM_201433.2	4543.98	0.225824	0.0301521	6.91e-14	1.7e-12	4543.98	0.0492734	0.0307725	0.109329	0.375589
YWHAG	ENST00000307630	4541.56	-0.191035	0.0312583	9.87e-10	1.57e-08	4541.56	-0.0122151	0.0312463	0.695849	0.89396
LBHD1	NM_001367940.2	4540.73	-0.00418026	0.0372674	0.910689	0.951239	4540.73	-0.0362959	0.0375729	0.334037	0.662349
RNU1-28P	ENST00000383861	4539.68	0.441007	0.186114	0.0178094	0.0569778	4539.68	-0.166643	0.186346	0.371179	0.694496
BAZ1B	ENST00000404251	4538.58	0.137488	0.0308411	8.27e-06	7.11e-05	4538.58	0.104073	0.031201	0.000851307	0.0108491
SMG6	ENST00000263073	4536.61	0.137721	0.0332875	3.51e-05	0.000262615	4536.61	0.0288984	0.0337472	0.39182	0.711976
AC027644.4	ENST00000503687	4528.05	0.0640098	0.032509	0.0489548	0.127806	4528.05	0.0756193	0.0327795	0.02106	0.131018
EPC1	ENST00000263062	4524.78	0.0896267	0.0332406	0.00701132	0.026603	4524.78	-0.0138762	0.033698	0.680499	0.885885
ACTR2	ENST00000377982	4522.76	0.0479314	0.0321436	0.135918	0.27605	4522.76	0.00623844	0.0325116	0.847834	0.951937
ZNF217	ENST00000371471	4520.48	0.0241202	0.029738	0.417314	0.598016	4520.48	-0.0371555	0.0301755	0.218207	0.54336
VPS13D	ENST00000620676	4512.4	0.100925	0.0331075	0.00230063	0.0104474	4512.4	0.0175508	0.0335323	0.600696	0.846438
CDC14A	ENST00000370124	4510.27	0.0743288	0.0352272	0.0348599	0.097753	4510.27	0.0257751	0.0355732	0.468719	0.766558
USP22	ENST00000261497	4509.07	0.007553	0.0315327	0.810695	0.893535	4509.07	0.0399344	0.0317793	0.208892	0.529693
MIR17HG	ENST00000400282	4507.22	-0.822944	0.0421662	7.92e-85	3.81e-82	4507.22	-0.0329092	0.0412096	0.424534	0.736669
NCOA2	NM_001321707.2	4506.52	0.147303	0.0311313	2.23e-06	2.12e-05	4506.52	0.0889723	0.0315341	0.00478047	0.0435508
STIM1	NM_001277962.2	4504.71	0.0907168	0.0370669	0.0143898	0.0480348	4504.71	0.0347057	0.0374062	0.353508	0.678743
RBM6	ENST00000422955	4504.57	0.0541112	0.0334029	0.105242	0.228352	4504.57	-0.00103695	0.033781	0.975512	0.993476
NSMCE2	ENST00000522563	4503.09	0.133079	0.0330215	5.58e-05	0.000396792	4503.09	0.0671139	0.0334157	0.0445947	0.217121
Z83844.3	ENST00000451997	4498.66	0.0943432	0.0324593	0.00365484	0.0154373	4498.66	-0.0301968	0.0329666	0.359677	0.68432
NFAT5	ENST00000354436	4497.39	0.281531	0.040831	5.39e-12	1.1e-10	4497.39	0.0464584	0.0413711	0.261452	0.593592
AL137782.1	ENST00000563635	4493.65	0.0722536	0.029957	0.0158691	0.0520563	4493.65	-0.00689991	0.0304231	0.82058	0.941973
SMG1P2	ENST00000566127	4492.07	-0.0598195	0.033291	0.0723567	0.172296	4492.07	-0.00802771	0.0334957	0.810591	0.937601
ZNF292	ENST00000339907	4490.24	-0.25677	0.0337037	2.57e-14	6.53e-13	4490.24	-0.0861512	0.0337064	0.0105905	0.0794318
OSBPL8	ENST00000261183	4489.91	0.33789	0.0323097	1.35e-25	7.45e-24	4489.91	0.0865084	0.0330114	0.00877853	0.0693246
FHIT	ENST00000492590	4489.12	-0.360226	0.0362932	3.23e-23	1.5e-21	4489.12	-0.145279	0.0362221	6.05e-05	0.00115456
SEC14L1	ENST00000392476	4488.98	-0.099096	0.0315067	0.00165953	0.00795258	4488.98	-0.152811	0.0319208	1.69e-06	4.72e-05
RNGTT	ENST00000369485	4484.65	0.00211267	0.0350229	0.951899	0.973656	4484.65	0.0122184	0.0352826	0.729117	0.909199
AC021660.3	ENST00000512905	4477.78	0.0262927	0.0318838	0.409576	0.591091	4477.78	-0.0218689	0.0322722	0.498	0.785432
TBCD	ENST00000355528	4477.47	0.164966	0.032584	4.13e-07	4.48e-06	4477.47	0.079991	0.0330155	0.0154	0.104261
SAE1	ENST00000270225	4472.73	0.0220203	0.0325108	0.498202	0.6692	4472.73	0.0390318	0.0327778	0.233733	0.561937
PTBP2	ENST00000370197	4472.34	0.0541097	0.0368811	0.142337	0.28529	4472.34	0.0116732	0.0372064	0.753717	0.917292
MRC2	ENST00000303375	4471.71	-0.189619	0.0343573	3.41e-08	4.4e-07	4471.71	-0.338108	0.0349174	3.56e-22	6.35e-20
NEAT1	ENST00000646243	4465.5	-0.0979621	0.0378579	0.00966407	0.0346407	4465.5	-0.0752391	0.0380853	0.0482068	0.227762
PLCB4	ENST00000378473	4464.38	-0.333179	0.0317201	8.3e-26	4.65e-24	4464.38	-0.349812	0.0320858	1.12e-27	2.81e-25
CDYL	ENST00000397588	4464.35	0.0638167	0.0327776	0.0515391	0.132848	4464.35	0.0172047	0.0331506	0.60377	0.847707
SFSWAP	NM_001261411.2	4460.54	0.0742762	0.0315529	0.0185716	0.0587938	4460.54	0.0241112	0.0319461	0.450402	0.755824
SETX	ENST00000224140	4455.47	0.271392	0.0320799	2.68e-17	8.65e-16	4455.47	0.0771436	0.0327005	0.0183196	0.118424
CPNE1	NM_001198863.2	4451.08	0.0071538	0.0349169	0.837665	0.909732	4451.08	0.0109546	0.0351892	0.755568	0.918181
MLXIP	ENST00000319080	4447.11	0.0355933	0.0331954	0.283613	0.463259	4447.11	-0.021689	0.0335859	0.518424	0.798383
GNG7	ENST00000382159	4445.72	0.125567	0.0322595	9.93e-05	0.000666208	4445.72	-0.041136	0.0328482	0.210458	0.532391
BCAT1	ENST00000342945	4445.07	0.304405	0.0350078	3.46e-18	1.18e-16	4445.07	0.0317491	0.0357024	0.373858	0.696887
LMNB1	ENST00000261366	4439.32	0.0164461	0.0347609	0.636127	0.775083	4439.32	0.0815095	0.0349341	0.0196356	0.124739
ZZEF1	ENST00000381638	4438.2	0.258391	0.0317162	3.73e-16	1.12e-14	4438.2	0.100127	0.0322837	0.00192553	0.0211679
MOB3A	ENST00000357066	4438.16	-0.229504	0.0421979	5.37e-08	6.72e-07	4438.16	-0.15695	0.0423382	0.000209689	0.00337845
FBXW7	ENST00000281708	4437.25	0.0959352	0.0363166	0.00825065	0.0303739	4437.25	0.141175	0.03651	0.0001103	0.00194578
CAMK2G	NM_001204492.2	4436.3	0.13594	0.031895	2.03e-05	0.000159806	4436.3	0.0727048	0.0323039	0.0244077	0.145566
FTO	ENST00000471389	4435.94	0.00175417	0.0319694	0.956242	0.975805	4435.94	0.165658	0.0319839	2.23e-07	7.36e-06
SAMSN1	NM_001286523.2	4435.14	0.0325291	0.0346554	0.347912	0.531158	4435.14	0.177703	0.0346986	3.03e-07	9.86e-06
SUZ12	ENST00000322652	4431.11	0.0617677	0.0311592	0.0474425	0.124636	4431.11	0.0430883	0.0315032	0.171392	0.479325
SENP6	ENST00000327284	4428.11	0.0157827	0.0342273	0.644716	0.782277	4428.11	-0.00686336	0.0345508	0.84254	0.950394
ARAP1	NM_001040118.3	4426	0.187011	0.0388688	1.5e-06	1.48e-05	4426	-0.039129	0.039443	0.321179	0.651868
AL358113.1	ENST00000642889	4425.45	0.0388283	0.0317252	0.220991	0.389529	4425.45	0.0693058	0.0319766	0.0302048	0.167669
CEP350	ENST00000367607	4425.35	-0.021782	0.0313026	0.486522	0.659918	4425.35	0.0228031	0.0315349	0.469615	0.767602
CHD6	ENST00000373233	4422.45	0.0232887	0.0338994	0.492086	0.664521	4422.45	-0.0278988	0.0342747	0.415657	0.730042
SRBD1	ENST00000263736	4422.13	0.20136	0.0333832	1.62e-09	2.49e-08	4422.13	0.124808	0.0337923	0.000221289	0.00353376
USP25	NM_001283041.3	4421.34	0.0136755	0.0328386	0.677084	0.805532	4421.34	0.0938654	0.0329966	0.00444535	0.0412695
SLC38A10	ENST00000374759	4419.52	0.0472837	0.0352502	0.1798	0.337146	4419.52	-0.0930744	0.0357579	0.00924374	0.0719273
HNRNPL	NM_001533.3_2	4418.77	0.0667566	0.038476	0.0827375	0.190933	4418.77	0.0251974	0.0387893	0.515953	0.796619
ULK4	ENST00000301831	4418.22	0.323268	0.029933	3.45e-27	2.09e-25	4418.22	0.0145546	0.0308139	0.636685	0.865149
RNU1-4	ENST00000384659	4415.69	0.414725	0.136271	0.00233938	0.0105938	4415.69	-0.180837	0.136593	0.185534	0.498813
SLC38A2	ENST00000256689	4414.63	0.0150268	0.0344946	0.663107	0.794504	4414.63	-0.0600877	0.0349057	0.0851726	0.324983
GAK	ENST00000314167	4414.4	0.138788	0.0329313	2.5e-05	0.000193389	4414.4	0.0689458	0.0333406	0.0386473	0.197927
AC007952.4	ENST00000573866	4413.43	0.261309	0.0708893	0.000227663	0.00139009	4413.43	-0.11244	0.0713267	0.114933	0.386735
AC105052.3	ENST00000476151	4412.15	0.212142	0.0382739	2.98e-08	3.86e-07	4412.15	-0.066255	0.0389365	0.0888269	0.333023
PI4KA	ENST00000255882	4411.29	0.199888	0.0330903	1.53e-09	2.36e-08	4411.29	-0.00183393	0.0337206	0.956628	0.986703
AC093668.1	ENST00000514917	4409.86	0.243554	0.0367082	3.25e-11	6.2e-10	4409.86	-0.0680973	0.0374481	0.0689961	0.285637
STARD9	ENST00000290607	4409.7	0.277438	0.0317535	2.39e-18	8.26e-17	4409.7	-0.0425249	0.0326154	0.192293	0.506775
STAG3L5P-PVRIG2P-PILRB	ENST00000310771	4409.64	0.0467492	0.0325713	0.151205	0.298003	4409.64	-0.018215	0.0329853	0.580802	0.834372
KAT6A	ENST00000265713	4395.05	0.175433	0.034591	3.94e-07	4.3e-06	4395.05	0.0458892	0.0350783	0.190808	0.505427
PDS5B	ENST00000315596	4394.65	-0.00530133	0.0336453	0.874799	0.930571	4394.65	0.043151	0.0338554	0.202462	0.521338
MECOM	NM_001105078.4	4394.13	0.35263	0.0368001	9.49e-22	3.99e-20	4394.13	0.276811	0.0371613	9.41e-14	7.97e-12
C15orf39	ENST00000394987	4391.98	0.149148	0.0337955	1.02e-05	8.59e-05	4391.98	-0.141159	0.0345796	4.46e-05	0.000881944
SLC20A2	ENST00000520179	4387.48	0.13611	0.0308795	1.04e-05	8.77e-05	4387.48	0.0458434	0.0313567	0.143742	0.435854
VAPA	NM_003574.6	4386.67	0.0995618	0.0369277	0.00701509	0.0266125	4386.67	0.0774518	0.037224	0.037462	0.193565
TRPS1	ENST00000640765	4386.39	0.37747	0.038663	1.62e-22	7.18e-21	4386.39	0.277776	0.0390397	1.12e-12	8.03e-11
ARHGDIB	ENST00000541546	4386.11	-0.0670527	0.0346358	0.0528758	0.135419	4386.11	0.0192318	0.0347793	0.580286	0.834023
ATF6	ENST00000367942	4385.95	0.0916132	0.0367557	0.0126852	0.0434414	4385.95	0.0368266	0.0371052	0.320959	0.651567
CAT	ENST00000241052	4385.62	-0.234766	0.0323796	4.15e-13	9.5e-12	4385.62	-0.0436813	0.0323449	0.17686	0.486763
RNU1-3	ENST00000384782	4383.1	0.420113	0.167217	0.0119921	0.0414433	4383.1	-0.162226	0.167476	0.332719	0.661421
COG5	NM_001161520.2_2	4377.65	0.173875	0.0368568	2.39e-06	2.26e-05	4377.65	0.061759	0.037289	0.0976765	0.351991
TBCK	ENST00000361687	4375.23	-0.0779462	0.0350094	0.025985	0.0770086	4375.23	0.149408	0.0349186	1.88e-05	0.000409239
HMGB1	NM_001370340.1	4374.55	-0.108327	0.0303071	0.00035114	0.00204095	4374.55	-0.0455161	0.0305192	0.135859	0.422238
TNFRSF1A	ENST00000540022	4372.22	-0.0591292	0.0314411	0.0600213	0.149432	4372.22	-0.00779929	0.0316646	0.805443	0.936574
CSNK1D	ENST00000398519	4369.32	0.0919066	0.035033	0.00870484	0.0317258	4369.32	-0.0186247	0.0354939	0.59977	0.846108
THRAP3	ENST00000354618	4369.14	0.19176	0.0318113	1.66e-09	2.54e-08	4369.14	0.0328647	0.0323953	0.310349	0.64122
FBXO11	NM_001190274.2	4367.93	0.0513991	0.033148	0.120999	0.253996	4367.93	-0.0232708	0.0335757	0.488257	0.778854
ATP2C1	ENST00000533801	4366.74	-0.305819	0.0335829	8.52e-20	3.2e-18	4366.74	-0.0593662	0.0334485	0.0759218	0.302503
RPL28	ENST00000560055	4364.74	-0.250518	0.0308548	4.69e-16	1.4e-14	4364.74	-0.124727	0.0309462	5.57e-05	0.00106777
H2BC4	ENST00000314332	4357.14	-0.0738235	0.0341356	0.0305677	0.0879534	4357.14	-0.0175276	0.0343342	0.609702	0.850733
MRPS6	ENST00000399312	4356.92	-0.098687	0.0338688	0.00357057	0.0151357	4356.92	-0.061609	0.0341041	0.0708409	0.289935
AC005670.2	ENST00000571841	4352.73	0.0207855	0.0357449	0.560907	0.71999	4352.73	-0.0387762	0.0361206	0.283038	0.616217
VPS53	ENST00000571805	4351.86	0.143873	0.0309492	3.34e-06	3.08e-05	4351.86	0.115002	0.0313143	0.000240179	0.00376866
CLEC16A	ENST00000409790	4351.27	0.00643774	0.0336968	0.848487	0.915808	4351.27	0.00824444	0.033989	0.808345	0.937091
PPP2R2A	ENST00000380737	4347.87	0.0113305	0.0343331	0.741388	0.850204	4347.87	-0.00903965	0.034658	0.794228	0.931932
NCL	ENST00000322723	4347.13	-0.190114	0.0311288	1.01e-09	1.61e-08	4347.13	0.0203113	0.0310559	0.513096	0.79466
HIRA	ENST00000263208	4343.71	0.128949	0.0307641	2.77e-05	0.000211596	4343.71	0.109188	0.0311162	0.000449716	0.00630477
AC139530.2	ENST00000571730	4343.07	-0.26419	0.0396895	2.81e-11	5.38e-10	4343.07	-0.0868205	0.0396812	0.028673	0.161748
AGPS	ENST00000264167	4342.79	0.0522411	0.0402393	0.194198	0.356032	4342.79	0.0853533	0.0404368	0.034791	0.184086
PLA2G4A	ENST00000367466	4337.97	0.0976744	0.0334467	0.003497	0.0148668	4337.97	0.0123238	0.033888	0.71611	0.902875
AC020915.5	ENST00000637233	4336.43	-0.00701307	0.0317822	0.825357	0.902293	4336.43	-0.00424039	0.0320923	0.894881	0.966605
IL17RA	ENST00000319363	4332.77	0.297831	0.0314	2.42e-21	9.87e-20	4332.77	0.379271	0.0315567	2.83e-33	8.81e-31
GCN1	ENST00000300648	4329.88	-0.0448845	0.0322914	0.164535	0.317152	4329.88	-0.000276158	0.0325228	0.993225	0.99793
UBAP2L	ENST00000428931	4324.3	-0.0568078	0.0353868	0.10842	0.233731	4324.3	-0.00793332	0.0355915	0.823614	0.942969
LRRFIP2	ENST00000440230	4321.09	-0.0114455	0.034909	0.743013	0.850876	4321.09	-0.0150281	0.0352035	0.669458	0.880872
PPHLN1	ENST00000549190	4319.15	0.0449535	0.0335005	0.179637	0.336931	4319.15	0.0453012	0.0337968	0.180115	0.491217
FOXJ3	ENST00000361776	4317.58	0.0477457	0.0306812	0.119663	0.251612	4317.58	0.0268836	0.031045	0.386514	0.707027
ENG	ENST00000373203	4315.27	-0.351541	0.0344516	1.9e-24	9.7e-23	4315.27	-0.345202	0.0347582	3.04e-23	6.01e-21
DHX15	ENST00000336812	4314.12	-0.0632009	0.0348483	0.0697387	0.167476	4314.12	0.0372007	0.0349691	0.287413	0.619532
SLC16A3	NM_004207.4	4308.24	-0.310398	0.0432399	7.05e-13	1.57e-11	4308.24	-0.230916	0.0433738	1.02e-07	3.61e-06
RABEP1	ENST00000537505	4303.21	-0.0448754	0.0311613	0.149839	0.295999	4303.21	0.00757802	0.0313876	0.809219	0.93739
GNA15	ENST00000262958	4301.69	-0.147248	0.0419785	0.000451979	0.00254933	4301.69	-0.201193	0.0423073	1.98e-06	5.46e-05
SBNO2	ENST00000587024	4300.27	-0.0352958	0.0359644	0.326391	0.509308	4300.27	-0.0409376	0.0362566	0.258852	0.59059
PTPN9	ENST00000618819	4297.74	0.23814	0.0314709	3.82e-14	9.61e-13	4297.74	0.0717203	0.032079	0.0253687	0.148884
SCAF8	NM_001286199.2	4297.56	0.100269	0.0321583	0.00182091	0.00859547	4297.56	0.0381378	0.0325784	0.241741	0.571085
LYST	ENST00000389793	4294.19	0.0912716	0.0318881	0.00420645	0.0173786	4294.19	0.149904	0.0320917	3e-06	7.95e-05
ANP32B	ENST00000339399	4287.6	0.0118121	0.0309314	0.70255	0.823391	4287.6	0.0643922	0.031157	0.0387625	0.198157
BAIAP2	ENST00000321300	4284.79	0.00291772	0.0364586	0.936215	0.964572	4284.79	-0.237777	0.0371432	1.54e-10	8.61e-09
ATF7IP	NM_001286514.2	4283.61	-0.0841354	0.0348172	0.0156709	0.0515068	4283.61	-0.100314	0.0351424	0.00431057	0.0402461
PELI2	ENST00000267460	4277.49	0.212786	0.0322333	4.07e-11	7.69e-10	4277.49	0.0600814	0.0328081	0.0670564	0.281177
AC104109.3	ENST00000519718	4276.72	0.0391618	0.0332483	0.238853	0.410814	4276.72	0.00857335	0.0336055	0.798632	0.934
LUC7L2	ENST00000354926	4272.63	0.0949439	0.033076	0.00409855	0.0170004	4272.63	0.0308271	0.0334909	0.357332	0.682122
ELF2	ENST00000394235	4271.57	-0.0480548	0.0328706	0.143758	0.287366	4271.57	-0.0614426	0.0332077	0.0642777	0.273976
DENND5A	ENST00000328194	4268.05	0.17779	0.0333978	1.02e-07	1.22e-06	4268.05	0.0224711	0.0339629	0.508204	0.792248
SMURF2	ENST00000262435	4267.14	0.495937	0.034588	1.26e-46	1.75e-44	4267.14	0.145088	0.0354239	4.21e-05	0.000839839
LCOR	ENST00000371103	4266.52	0.187354	0.0326715	9.78e-09	1.35e-07	4266.52	0.0729265	0.033174	0.0279276	0.158985
SH3PXD2A	NM_014631.3	4266.19	0.831566	0.0344378	8.05e-129	1.22e-125	4266.19	0.196214	0.0357048	3.9e-08	1.5e-06
TBC1D1	ENST00000508802	4260.08	0.0756656	0.0316526	0.0168253	0.0545218	4260.08	0.0771755	0.031966	0.0157653	0.106295
EIPR1	ENST00000398659	4257.98	0.187588	0.0322738	6.16e-09	8.72e-08	4257.98	-0.0429658	0.0329988	0.192901	0.507636
GAS5	ENST00000452197	4254.64	-0.348776	0.04169	5.96e-17	1.87e-15	4254.64	-0.0323472	0.0414726	0.43541	0.74403
LRRC8C	ENST00000370454	4253.48	0.0285487	0.0325939	0.381091	0.5628	4253.48	-0.00617374	0.0329687	0.851456	0.953117
AL109827.1	ENST00000541176	4252.39	0.00613753	0.0340822	0.85709	0.920692	4252.39	0.033186	0.0343334	0.333754	0.662121
POLR2J3	ENST00000513506	4251.46	0.199399	0.0376529	1.19e-07	1.41e-06	1329.34	-0.0861383	0.0600282	0.151297	0.448641
POLR2J3	ENST00000513506	4251.46	0.199399	0.0376529	1.19e-07	1.41e-06	4251.46	-0.0969454	0.0383831	0.0115457	0.0848585
ATAD2	ENST00000287394	4251.14	0.105009	0.0323263	0.00116056	0.00586572	4251.14	0.130132	0.0325891	6.52e-05	0.00123368
AC097634.3	ENST00000613067	4246.42	0.0127471	0.0305842	0.676834	0.805413	4246.42	-0.166937	0.0312772	9.43e-08	3.38e-06
SH3BP2	ENST00000435136	4246.22	0.0484294	0.0321375	0.131825	0.26981	4246.22	0.0229705	0.0324992	0.47969	0.773761
EIF4A2	ENST00000323963	4244.27	-0.364352	0.0383035	1.87e-21	7.64e-20	4244.27	-0.058848	0.0380832	0.122287	0.398239
UBE2E1	ENST00000346855	4243.94	-0.146809	0.0350785	2.85e-05	0.00021688	4243.94	-0.0803731	0.0352625	0.0226506	0.138009
PRKCQ	ENST00000397176	4242.4	0.0837842	0.0310937	0.0070479	0.0267093	4242.4	0.0250999	0.0315286	0.425974	0.737529
SEPTIN6	NM_015129.6	4242.04	0.0576326	0.0324825	0.0760191	0.178724	4242.04	-0.0600067	0.0330115	0.0691024	0.285876
BANP	ENST00000355022	4236.33	-0.128567	0.0341947	0.000170017	0.00107488	4236.33	-0.0339434	0.0343325	0.322826	0.653868
HIPK2	ENST00000406875	4235.74	0.682242	0.0376847	2.97e-73	1.06e-70	4235.74	0.084346	0.0388238	0.0298155	0.166165
DACH1	ENST00000613252	4234.08	-0.168363	0.0407023	3.53e-05	0.000263324	4234.08	0.0414593	0.0406456	0.30772	0.638715
NPM1	ENST00000393820	4225.84	-0.436196	0.0359949	8.45e-34	6.98e-32	4225.84	-0.0717228	0.0356508	0.0442391	0.215699
RNU1-27P	ENST00000383869	4225.36	0.417987	0.122109	0.000619199	0.00337465	4225.36	-0.14963	0.122469	0.221792	0.547465
FADS2	ENST00000521849	4224.49	0.347071	0.0337387	8.06e-25	4.21e-23	4224.49	0.2469	0.0341897	5.14e-13	3.86e-11
TTLL5	ENST00000298832	4221.6	-0.0544372	0.0360806	0.131358	0.269114	4221.6	0.0585665	0.0361786	0.105487	0.368784
RPL13A	ENST00000391857	4213.94	-0.170547	0.0316883	7.37e-08	9.04e-07	4213.94	-0.0913738	0.0318699	0.00414269	0.0389612
CKAP5	ENST00000529230	4212.91	-0.0563451	0.0314974	0.0736336	0.17418	4212.91	0.0123752	0.0316953	0.69621	0.894046
RALY	ENST00000246194	4212.69	-0.0374104	0.0327555	0.253408	0.428771	4212.69	-0.00206867	0.0330066	0.950026	0.985708
GIT2	ENST00000361006	4212.37	0.0784194	0.0337559	0.020172	0.06278	4212.37	0.00983446	0.0341777	0.773542	0.925059
RCC2	NM_001136204.3_2	4211.14	-0.00580895	0.0363954	0.873191	0.929608	4211.14	-0.0643815	0.0367775	0.0800201	0.313014
CSNK1A1	ENST00000515768	4210.42	0.0562635	0.0347451	0.105379	0.228502	4210.42	-0.0391519	0.0352046	0.266085	0.598309
BICD1	ENST00000652176	4203.64	-0.166301	0.0349119	1.9e-06	1.84e-05	4203.64	0.0906385	0.0347637	0.0091266	0.0713236
POLA1	NM_001330360.2	4203.39	0.217222	0.0362201	2.01e-09	3.05e-08	4203.39	0.126745	0.0366384	0.000541471	0.00736769
AGO3	ENST00000246314	4201.86	0.082906	0.0319084	0.00937011	0.0337091	4201.86	0.0245962	0.0323358	0.446867	0.753301
EPC2	ENST00000258484	4200.74	0.102871	0.0350711	0.00335464	0.0143585	4200.74	0.0268333	0.0354891	0.44959	0.755665
ADGRG5	ENST00000349457	4199.64	-0.0440235	0.0310988	0.156893	0.305991	4199.64	-0.0630165	0.031472	0.0452522	0.21913
RAB30-DT	ENST00000658004	4197.48	0.0377817	0.0329916	0.252129	0.427189	4197.48	-0.0294478	0.0334262	0.37833	0.700491
PREX2	ENST00000288368	4196.69	-0.670737	0.034767	6.23e-83	2.74e-80	4196.69	-0.348352	0.0344673	5.16e-24	1.07e-21
AC058822.1	ENST00000507166	4195.66	0.0440678	0.0356853	0.216868	0.384491	4195.66	0.0438097	0.0359727	0.223277	0.549326
ZNF644	ENST00000337393	4195.57	0.0597824	0.0342405	0.0808183	0.187404	4195.57	-0.0181444	0.0346766	0.600803	0.846438
DAP	ENST00000432074	4194.4	-0.300166	0.0335847	3.98e-19	1.45e-17	4194.4	-0.071347	0.0334781	0.0330762	0.178062
AKAP10	ENST00000225737	4194.12	-0.0514323	0.0307399	0.0942993	0.210497	4194.12	-0.100608	0.0311798	0.00125223	0.0149216
STAT5B	ENST00000293328	4192.94	0.101438	0.031518	0.00128907	0.0064338	4192.94	-0.0610421	0.0321515	0.0576202	0.25543
HNRNPUL1	ENST00000617305	4190.81	0.136848	0.0324457	2.47e-05	0.000190944	4190.81	-0.0190973	0.0330442	0.56331	0.825684
RNVU1-18	ENST00000384010	4188.39	0.402785	0.142309	0.00464966	0.0188526	4188.39	-0.181651	0.14263	0.202811	0.521644
RNU1-2	ENST00000384278	4186.52	0.446454	0.157537	0.00459737	0.0186943	4186.52	-0.168273	0.157837	0.286371	0.618203
PPIP5K2	ENST00000613674	4185.4	-0.236831	0.0405627	5.26e-09	7.54e-08	4185.4	0.0487378	0.0403885	0.227538	0.554439
UBE2K	ENST00000261427	4183.89	0.0355833	0.0326158	0.27528	0.454014	4183.89	-0.000465717	0.0329985	0.98874	0.996333
DDX17	NM_001098504.2	4182.1	0.0426573	0.0343792	0.214684	0.381783	4182.1	-0.00724175	0.0347666	0.834998	0.94764
NRF1	ENST00000223190	4178.24	0.132477	0.0316155	2.79e-05	0.000212592	4178.24	0.0886909	0.0320169	0.00560349	0.0495465
CLASP2	ENST00000359576	4177.25	-0.0350774	0.0356162	0.324687	0.507331	4177.25	0.0474371	0.0357681	0.18476	0.497988
AHCTF1	NM_001323342.2	4176.85	-0.0886337	0.034747	0.0107468	0.0379012	4176.85	0.0136062	0.0348698	0.696389	0.894118
SEC31A	ENST00000355196	4176.51	-0.0538068	0.0338573	0.112011	0.239388	4176.51	-0.012245	0.0340921	0.719465	0.905465
KIAA0232	ENST00000425103	4175.58	0.180533	0.0345911	1.8e-07	2.08e-06	4175.58	-0.00585886	0.0352039	0.867821	0.95774
AL139300.1	ENST00000472726	4174.93	0.220652	0.0315574	2.71e-12	5.71e-11	4174.93	0.0502302	0.0321915	0.118676	0.392946
MTOR	ENST00000361445	4174.3	0.153615	0.0312259	8.68e-07	8.95e-06	4174.3	0.108379	0.0316336	0.000612374	0.00817814
POLR2A	NM_000937.5_2	4173.6	-0.0951269	0.0318175	0.00279188	0.0123032	4173.6	-0.0551243	0.0320731	0.0856671	0.325474
H3C10	ENST00000369163	4173.5	0.0668171	0.0355776	0.0603721	0.150058	4173.5	0.12898	0.0357604	0.000310023	0.00465784
RIF1	ENST00000444746	4173.08	0.0797016	0.0306701	0.00935846	0.0336843	4173.08	0.0658048	0.0310303	0.03395	0.181487
RPLP0	ENST00000551150	4171.89	-0.138144	0.0327181	2.42e-05	0.000187507	4171.89	0.00314937	0.0327764	0.923452	0.975389
NUMA1	ENST00000358965	4167.78	0.0258281	0.0348144	0.45816	0.635043	4167.78	-0.104981	0.0353447	0.00297596	0.0298565
ERBIN	ENST00000380938	4163.69	0.257702	0.0401279	1.34e-10	2.37e-09	4163.69	0.0399884	0.0406975	0.325816	0.656108
ARHGAP31	ENST00000264245	4163.25	0.786434	0.0335341	1.27e-121	1.68e-118	4163.25	0.236617	0.0347192	9.42e-12	6.15e-10
CCDC57	ENST00000665763	4159.01	0.190999	0.0337244	1.48e-08	1.99e-07	4159.01	0.0716062	0.0342322	0.0364581	0.189917
ITFG1	ENST00000320640	4156.44	0.0273359	0.0377997	0.469571	0.644483	4156.44	0.115281	0.0379327	0.00237282	0.0248142
VPS8	NM_001009921.3	4153.69	-0.342118	0.0315642	2.25e-27	1.38e-25	4153.69	-0.0929777	0.0314073	0.00307252	0.0305541
ATP6V0A1	ENST00000264649	4148.05	0.0432238	0.0343342	0.208061	0.37368	4148.05	-0.163775	0.0350133	2.9e-06	7.74e-05
RC3H1	ENST00000367696	4146.61	0.0612928	0.0335067	0.0673593	0.163057	4146.61	0.0130005	0.0339028	0.701376	0.89678
VPS13C	ENST00000644861	4145.25	0.374529	0.0358339	1.44e-25	7.92e-24	4145.25	0.407797	0.0360511	1.15e-29	3.05e-27
PCF11	NM_001346413.3	4141.82	-0.0237762	0.032844	0.469119	0.644051	4141.82	0.0277373	0.0330677	0.40158	0.718119
GAPDH	ENST00000396861	4138.77	-0.311064	0.0408608	2.68e-14	6.81e-13	4138.77	-0.0500151	0.0407209	0.219356	0.544359
NUMB	NM_001005743.2	4137.46	0.38782	0.0373023	2.57e-25	1.4e-23	4137.46	0.1697	0.0379025	7.56e-06	0.000182458
USP10	ENST00000570191	4135.55	0.0160858	0.0337617	0.633754	0.773353	4135.55	0.00396328	0.0340935	0.907457	0.97124
RNVU1-29	ENST00000615842	4134.86	0.455447	0.156549	0.00362257	0.0153224	4134.86	-0.152001	0.156852	0.33251	0.661314
DAZAP1	NM_001352033.2	4125.88	-0.0649944	0.0339321	0.0554384	0.140553	4125.88	-0.116467	0.0343429	0.000695611	0.00910099
KRCC1	ENST00000347055	4122.27	-0.0183502	0.033424	0.582997	0.736731	4122.27	-0.00334551	0.0337123	0.92095	0.974672
RASSF1	NM_001206957.2	4121.47	-0.312825	0.0370888	3.33e-17	1.06e-15	4121.47	-0.114936	0.0370437	0.00191747	0.0210941
OSBPL3	ENST00000313367	4118.63	0.147764	0.0317779	3.32e-06	3.07e-05	4118.63	0.226417	0.0319511	1.38e-12	9.77e-11
TACC3	ENST00000313288	4118.16	0.0664565	0.0396754	0.0939333	0.209879	4118.16	-0.0231744	0.0400769	0.563097	0.825551
SCAPER	ENST00000563290	4115.44	-0.164187	0.0343841	1.8e-06	1.74e-05	4115.44	-0.0646614	0.0345174	0.0610276	0.265199
TPST2	ENST00000338754	4115.25	-0.0514133	0.0335121	0.124988	0.259762	4115.25	-0.0612029	0.0338488	0.0705867	0.289557
FTX	ENST00000638985	4115.09	0.13784	0.0345955	6.77e-05	0.000472037	4115.09	-0.00882023	0.0351509	0.801872	0.93502
GAB3	ENST00000369575	4113.99	0.661675	0.0353021	2.2e-78	8.94e-76	4113.99	0.383662	0.0360052	1.64e-26	3.74e-24
TUBGCP3	ENST00000375669	4113.16	0.00664625	0.0331719	0.841201	0.911991	4113.16	-0.00305062	0.0335076	0.927459	0.977214
CIRBP	ENST00000589235	4111.07	0.110934	0.0391397	0.00459231	0.0186809	4111.07	0.0493402	0.039499	0.21161	0.534033
KDM3B	ENST00000314358	4110.72	0.0977275	0.0311059	0.00167934	0.00803113	4110.72	0.0148013	0.0316013	0.639515	0.866988
MAP3K11	ENST00000309100	4110.06	-0.0373842	0.0363776	0.304105	0.486021	4110.06	-0.196955	0.0369519	9.82e-08	3.51e-06
SAFB	ENST00000292123	4107.36	0.032616	0.0338749	0.33563	0.519073	4107.36	-0.00825317	0.0342592	0.80963	0.937411
NAA15	ENST00000296543	4104.76	-0.0669923	0.0354181	0.0585614	0.146677	4104.76	0.0191083	0.0355684	0.59111	0.840336
MAPK14	ENST00000468133	4100.48	0.0331203	0.0359192	0.356489	0.538923	4100.48	0.0692082	0.0361495	0.055556	0.249843
MSH5-SAPCD1	ENST00000493662	4092.89	0.232296	0.0325964	1.03e-12	2.26e-11	4092.89	0.164651	0.0330294	6.2e-07	1.87e-05
AL031315.1	ENST00000648086	4087.52	-0.295737	0.0350423	3.19e-17	1.02e-15	4087.52	0.019808	0.0347785	0.568985	0.829217
PIK3AP1	ENST00000339364	4085.35	0.239489	0.0322988	1.22e-13	2.93e-12	4085.35	0.213221	0.0326592	6.64e-11	3.88e-09
AL034397.3	ENST00000621933	4084.31	-0.253067	0.0454038	2.49e-08	3.27e-07	4084.31	0.0773063	0.0451812	0.0870762	0.328706
ANKRD12	ENST00000262126	4080.78	0.0374644	0.0332839	0.260334	0.43711	4080.78	0.0343655	0.0336064	0.306503	0.637731
AC002316.1	ENST00000254695	4079.2	0.4608	0.0339289	5.17e-42	6.21e-40	4079.2	0.470549	0.0341975	4.45e-43	2.01e-40
LCORL	NR_136669.3	4078.08	-0.0146809	0.0346108	0.671441	0.801494	4078.08	0.128079	0.0346628	0.000219879	0.00351436
DENND1A	ENST00000373624	4077.65	-0.854869	0.0373644	7.48e-116	8.79e-113	4077.65	-0.182424	0.0363811	5.32e-07	1.64e-05
TCF4	ENST00000629387	4077.23	-0.133392	0.0356623	0.000183708	0.00114958	4077.23	-0.005351	0.0357403	0.880986	0.96276
UBE2R2	ENST00000263228	4070.33	-0.0263311	0.0370083	0.47678	0.650999	4070.33	-0.0415627	0.0373242	0.265469	0.597521
STX8	ENST00000306357	4069.78	-0.284973	0.0342365	8.53e-17	2.66e-15	4069.78	-0.0323722	0.0340842	0.342228	0.669564
GALK2	ENST00000560031	4067.35	0.0184328	0.0335181	0.582364	0.736245	4067.35	-0.0154352	0.0338985	0.648869	0.871083
MTREX	ENST00000230640	4064.3	0.0692792	0.038166	0.0694917	0.167034	4064.3	0.0598161	0.0384567	0.119848	0.395161
WDFY2	ENST00000298125	4063.84	-0.0781416	0.0357758	0.0289476	0.0841964	4063.84	0.0128065	0.0359179	0.721429	0.906155
CLPB	ENST00000294053	4062.51	-0.14018	0.0326603	1.77e-05	0.000141336	4062.51	-0.0736243	0.0328664	0.0250838	0.147838
DLEU2	ENST00000235290	4062.46	0.044902	0.0317286	0.157013	0.306183	4062.46	0.0124723	0.0321257	0.697842	0.894966
CD200	ENST00000315711	4059.99	0.0465282	0.0326587	0.15425	0.3022	4059.99	0.0690901	0.0329395	0.0359506	0.188143
LRCH1	ENST00000389798	4059.25	0.315077	0.033025	1.42e-21	5.88e-20	4059.25	0.165296	0.0335984	8.67e-07	2.55e-05
SATB2	ENST00000428695	4057.37	-0.0884872	0.0383511	0.0210386	0.0649706	4057.37	0.0800291	0.0383568	0.0369389	0.191426
IPO9	ENST00000361565	4049.14	0.15257	0.0312658	1.06e-06	1.08e-05	4049.14	0.0426437	0.0318137	0.180109	0.491217
RGS10	ENST00000369103	4049.11	0.181873	0.0325797	2.37e-08	3.12e-07	4049.11	-0.0483777	0.033335	0.146708	0.441054
SRSF3	ENST00000373715	4048.77	-0.113543	0.031822	0.000359632	0.00208687	4048.77	0.00448527	0.0319299	0.888287	0.964812
ZSWIM6	ENST00000252744	4040.28	0.24365	0.0332573	2.37e-13	5.59e-12	4040.28	-0.0333543	0.0340791	0.327713	0.657189
HERC4	ENST00000395198	4037.44	-0.282712	0.0344889	2.46e-16	7.48e-15	4037.44	-0.0430027	0.0343609	0.210752	0.532845
SYMPK	ENST00000245934	4031.41	0.0569073	0.0355684	0.109611	0.235628	4031.41	-0.0597685	0.0360753	0.0975664	0.351951
EEFSEC	ENST00000254730	4027.29	-0.0571072	0.0335029	0.0882797	0.200551	4027.29	0.0398885	0.033644	0.235778	0.564371
KLF13	ENST00000307145	4023.79	0.230427	0.0340376	1.29e-11	2.56e-10	4023.79	-0.0181884	0.0347926	0.601136	0.846499
RASA2	ENST00000286364	4023.72	0.188601	0.0328954	9.85e-09	1.35e-07	4023.72	0.103762	0.0333684	0.0018735	0.0207223
TASOR	ENST00000355628	4021.69	-0.0079071	0.0334611	0.813194	0.89503	4021.69	0.0134322	0.0337436	0.690582	0.890506
ARHGAP23	ENST00000622683	4015.24	0.264788	0.0362149	2.64e-13	6.17e-12	4015.24	-0.0183269	0.0369827	0.620209	0.85697
FOXK1	ENST00000328914	4015.05	0.270933	0.0347086	5.91e-15	1.6e-13	4015.05	-0.00597397	0.0354965	0.866349	0.9576
MAP2K5	ENST00000178640	4014.57	-0.079008	0.0335283	0.0184502	0.0585196	4014.57	0.00804364	0.0336894	0.811293	0.937672
CASP8	ENST00000264275	4014.19	0.143404	0.0326862	1.15e-05	9.54e-05	4014.19	0.0676401	0.0331505	0.0413107	0.205914
SPN	ENST00000652691	4010.23	-0.304812	0.0324517	5.84e-21	2.35e-19	4010.23	-0.136604	0.0324602	2.57e-05	0.000544983
SLC25A13	ENST00000265631	4009.58	0.0303813	0.0345086	0.378644	0.560796	4009.58	-0.00457289	0.0348845	0.895707	0.966872
SPG11	ENST00000427534	4009.23	0.12569	0.032858	0.000130647	0.000849188	4009.23	0.107695	0.0332123	0.00118428	0.0142818
SLC7A1	ENST00000380752	4008.82	0.276831	0.0317413	2.75e-18	9.48e-17	4008.82	0.0178009	0.0325655	0.584642	0.836217
UBE2D2	ENST00000398733	4007.49	0.136136	0.0312869	1.35e-05	0.000110593	4007.49	0.0574608	0.0317792	0.0705867	0.289557
AC004980.1	ENST00000418663	4006.33	0.0970218	0.0321302	0.00253068	0.0113484	4006.33	0.0144663	0.0326216	0.657436	0.874799
GALNT1	NM_020474.4	3998.71	0.225639	0.0335164	1.67e-11	3.27e-10	3998.71	0.192676	0.0338846	1.3e-08	5.37e-07
MACROD1	ENST00000255681	3998.32	-0.397646	0.0350836	8.88e-30	6.24e-28	3998.32	-0.0907292	0.0348239	0.00917738	0.0716167
GOLPH3	ENST00000265070	3996.73	-0.219836	0.0315696	3.32e-12	6.93e-11	3996.73	-0.143755	0.0317708	6.05e-06	0.000150161
PIK3R1	ENST00000521381	3995.67	0.0376788	0.0355523	0.289229	0.469709	3995.67	0.125791	0.0356989	0.000425614	0.00601215
ATAD2B	ENST00000238789	3995.49	0.0750827	0.032522	0.0209615	0.0647705	3995.49	0.0544203	0.0328902	0.0980053	0.352682
FOXO3	NM_201559.3	3994.46	0.223264	0.0356579	3.82e-10	6.37e-09	3994.46	0.02551	0.0362935	0.48213	0.775062
LINC00910	ENST00000662750	3993.05	0.158477	0.0334363	2.14e-06	2.05e-05	3993.05	0.00606185	0.0340364	0.858645	0.956118
PIK3R5	NM_001142633.3	3992.9	-0.0584469	0.032287	0.0702603	0.168461	3992.9	-0.183207	0.0328826	2.52e-08	1e-06
RNF111	NM_001270528.2	3989.83	0.041693	0.0340179	0.220341	0.388739	3989.83	-0.0257958	0.0344614	0.454133	0.757267
MAPKAPK3	ENST00000357955	3987.39	0.116566	0.0366546	0.00147215	0.00719151	3987.39	0.129774	0.0369211	0.000439923	0.0061819
MARCHF3	ENST00000308660	3981.43	0.41231	0.0363151	7.11e-30	5.03e-28	3981.43	0.025205	0.0372472	0.4986	0.785499
ATF7-NPFF	NM_001366559.1	3975.74	0.0246423	0.0345063	0.475142	0.649426	3975.74	-0.0469609	0.0349547	0.179117	0.489509
ZMYM2	NM_001353161.3	3975.26	-0.0283	0.0341924	0.407857	0.589573	3975.26	0.00352195	0.0344535	0.91858	0.974224
SNTB1	ENST00000517992	3963.99	-0.213654	0.0333599	1.51e-10	2.65e-09	3963.99	0.160178	0.0329672	1.18e-06	3.4e-05
ARFGEF1	ENST00000262215	3958.83	0.228163	0.0345082	3.8e-11	7.21e-10	3958.83	0.124636	0.0349966	0.000368903	0.00535934
TPP2	ENST00000376052	3958.04	0.0177717	0.0330676	0.590967	0.742676	3958.04	0.0809401	0.0332756	0.0149984	0.10245
AC073283.3	ENST00000422269	3957.46	-0.134058	0.0333218	5.74e-05	0.000406569	3957.46	0.00147277	0.0333933	0.964822	0.989947
HECTD4	NM_001109662.4	3957.36	0.0402427	0.0332	0.225462	0.394647	3957.36	0.0641378	0.0334812	0.055411	0.24944
PDZD8	ENST00000334464	3955.48	0.0230525	0.0336794	0.493678	0.665653	3955.48	0.0420283	0.0339672	0.215969	0.540126
CIT	ENST00000392521	3954.75	0.0741533	0.0341091	0.0297048	0.0859263	3954.75	0.172708	0.0342433	4.57e-07	1.43e-05
KCMF1	ENST00000409785	3953.21	0.114354	0.0319212	0.000340485	0.00198338	3953.21	0.0716444	0.0323409	0.0267402	0.154173
MAN2A1	ENST00000261483	3952.5	0.0438839	0.0375719	0.242808	0.416026	3952.5	0.106043	0.0377556	0.00497476	0.0449799
CLTC	ENST00000269122	3950.99	0.000453967	0.0354536	0.989784	0.994295	3950.99	0.000850009	0.0357626	0.981038	0.994784
ENOSF1	ENST00000580982	3949.71	-0.0819917	0.0348988	0.0188031	0.0593401	3949.71	-0.0198656	0.0351026	0.571441	0.83026
ROCK1	ENST00000399799	3947.85	0.114808	0.0363488	0.00158572	0.00765438	3947.85	0.0290719	0.036794	0.429454	0.739224
USP7	ENST00000344836	3944.65	0.119454	0.0357562	0.000835405	0.00440985	3944.65	0.0627064	0.0361566	0.0828643	0.319337
MAP7	NM_001198616.3	3944.28	-0.222482	0.03341	2.75e-11	5.28e-10	3944.28	0.0884768	0.0331374	0.00758513	0.0623302
AC006486.1	ENST00000594664	3943.7	-0.0406563	0.0344844	0.238408	0.410354	3943.7	-0.0710086	0.0348643	0.0416789	0.207119
TYW1	ENST00000359626	3943.36	-0.00164501	0.0338794	0.961274	0.978761	3943.36	0.00508997	0.0341914	0.881659	0.962892
BLOC1S5-TXNDC5	ENST00000439343	3941.7	-0.011983	0.0313285	0.702094	0.82305	3941.7	0.0822807	0.031487	0.0089707	0.0704718
RRP7A	ENST00000323013	3939.7	-0.187737	0.032439	7.15e-09	1.01e-07	3939.7	-0.102983	0.032618	0.00159258	0.0181726
STRN3	ENST00000355683	3939.4	0.127968	0.0354933	0.000311666	0.00183419	3939.4	0.0463189	0.0359413	0.19749	0.514529
HNRNPUL2-BSCL2	ENST00000403734	3937.67	0.0927049	0.0377509	0.0140609	0.0471155	3937.67	0.00128589	0.0381925	0.973141	0.992856
GTDC1	NM_001354355.3	3937.2	-0.0484826	0.0351327	0.167591	0.321433	3937.2	0.0208066	0.0353211	0.555815	0.820937
CNOT2	NM_014515.7	3933.58	0.109914	0.0385813	0.00438709	0.0179984	3933.58	0.0428316	0.0389716	0.271748	0.60426
WDR74	ENST00000525239	3932.95	0.0427679	0.074007	0.563338	0.7216	3932.95	-0.0472257	0.0742346	0.524666	0.803535
ARHGEF7	NM_001320851.2	3932.24	0.0876249	0.0345806	0.0112791	0.0394434	3932.24	0.107024	0.0348576	0.00213833	0.0229067
TET2	NM_001127208.3	3931.85	0.118783	0.034362	0.000546616	0.00301794	3931.85	0.271291	0.0343973	3.1e-15	3e-13
PHF21A	NM_001101802.3	3931.05	-0.084525	0.0339382	0.0127544	0.0436219	3931.05	0.00555346	0.0340952	0.870612	0.958199
AHDC1	ENST00000642245	3930.66	0.139235	0.0348781	6.55e-05	0.000458151	3930.66	-0.0677901	0.0355684	0.0566618	0.252498
SETD3	ENST00000331768	3928.45	0.0267384	0.0329247	0.41673	0.597666	3928.45	0.0246203	0.0332622	0.459186	0.760235
CHD4	NM_001273.5	3926.89	-0.0326446	0.0388993	0.401352	0.583303	3926.89	0.0364026	0.0390694	0.351471	0.677279
SCAF11	ENST00000369367	3921.74	0.0640577	0.0352347	0.0690597	0.166298	3921.74	0.0984717	0.0354816	0.00551524	0.0489101
SLFNL1-AS1	ENST00000626479	3921.18	-0.0402956	0.0369336	0.27526	0.454014	3921.18	-0.0232733	0.0372055	0.53162	0.807703
MARK3	ENST00000429436	3920.05	0.0499774	0.0343444	0.145619	0.290004	3920.05	0.00871651	0.0347408	0.80189	0.93502
RPL32P3	ENST00000510078	3915.18	-0.0294935	0.0395529	0.455866	0.633348	3915.18	-0.0357915	0.0398453	0.369046	0.692671
PTPRB	NM_001206971.3	3911.48	0.509285	0.038655	1.22e-39	1.34e-37	3911.48	0.125736	0.0395242	0.0014665	0.0169702
ST7	NM_001369598.1	3906.78	0.0714193	0.0339094	0.0351888	0.0984514	3906.78	0.0225814	0.034325	0.510621	0.793513
KNTC1	ENST00000333479	3904.76	0.219532	0.0312043	1.99e-12	4.26e-11	3904.76	0.12857	0.0317268	5.07e-05	0.000985957
EIF4G1	ENST00000382330	3903.71	-0.0500229	0.0330612	0.130269	0.267583	3903.71	-0.0446077	0.0333903	0.181567	0.493586
PPP2R5E	ENST00000337537	3903.62	0.0479034	0.0347941	0.168584	0.322665	3903.62	0.0251822	0.0351526	0.473764	0.769699
AC010197.2	ENST00000647960	3903.56	-5.84e-05	0.0379377	0.998772	0.999289	3903.56	0.235928	0.0378309	4.48e-10	2.37e-08
ZNF148	ENST00000492394	3903.1	-0.0236865	0.0365934	0.517445	0.685639	3903.1	-0.0147226	0.0368827	0.689765	0.890092
PFKL	ENST00000349048	3902.79	0.0291757	0.0395697	0.460926	0.63704	3902.79	-0.0810202	0.0400329	0.0429868	0.211635
H2AC19	ENST00000607355	3901.84	0.203269	0.0403218	4.63e-07	4.98e-06	3901.84	-0.0171358	0.040938	0.675523	0.883305
TPTEP2	ENST00000428294	3900.06	-0.0178977	0.0332983	0.590924	0.742676	3900.06	-0.0372065	0.033672	0.269173	0.601578
CREB3L2	ENST00000330387	3898.48	0.163097	0.033735	1.33e-06	1.33e-05	3898.48	-0.0177063	0.0343988	0.606738	0.848931
TRPC4AP	ENST00000252015	3897.84	0.138597	0.0350807	7.79e-05	0.000536103	3897.84	-0.00560162	0.0356541	0.875158	0.960064
ROCK2	ENST00000315872	3896.82	0.0536056	0.0357573	0.133835	0.273051	3896.82	0.0783034	0.0360202	0.0297144	0.165807
TXK	ENST00000264316	3890.17	-0.324774	0.0329837	7.1e-23	3.2e-21	3890.17	0.0828925	0.0324992	0.0107538	0.0802813
RARA	ENST00000394089	3889.93	-0.0528587	0.0389152	0.174367	0.3302	3889.93	-0.130071	0.0393389	0.000944999	0.0118562
AC011825.3	ENST00000583184	3887.01	0.00933622	0.0327273	0.775435	0.870015	3887.01	-0.0447321	0.0331767	0.177563	0.487527
SPATA5	ENST00000274008	3885.9	-0.00604285	0.0352597	0.863924	0.924862	3885.9	0.004686	0.0355568	0.895151	0.966619
ZRANB3	NM_001286568.2	3885.64	-0.0381107	0.0321567	0.235956	0.407421	3885.64	0.0983789	0.0322288	0.00226932	0.0239963
MAPKAPK2	NM_004759.5	3882.61	0.38521	0.0330614	2.26e-31	1.67e-29	3882.61	0.147674	0.0338191	1.26e-05	0.000289834
UHRF1	ENST00000650932	3879.31	0.148435	0.0342193	1.44e-05	0.000116959	3879.31	0.0807192	0.0346625	0.0198738	0.125589
COMT	ENST00000407537	3876.1	-0.052052	0.0349211	0.136078	0.276215	3876.1	-0.115211	0.0353673	0.00112374	0.0137326
EGFL7	ENST00000371698	3872.35	0.128674	0.0373069	0.000562547	0.00309459	3872.35	-0.214205	0.0382155	2.08e-08	8.37e-07
AEBP2	ENST00000398864	3870.89	-0.0284435	0.0336292	0.397665	0.580004	3870.89	0.00686795	0.0338951	0.839429	0.948667
LAIR1	ENST00000391742	3870.83	-0.0260549	0.0341289	0.445209	0.624083	3870.83	-0.0476944	0.0345015	0.166853	0.471799
AC010519.1	ENST00000599924	3869.17	0.0727607	0.0372695	0.0509042	0.131708	3869.17	-0.165804	0.0379945	1.28e-05	0.000292709
PPP3R1	ENST00000234310	3866.64	-0.0738674	0.0374863	0.0487789	0.127409	3866.64	-0.0296318	0.0377116	0.432015	0.741073
NUP214	ENST00000652454	3866.1	0.0906744	0.0325936	0.00540295	0.0214064	3866.1	0.0235354	0.0330652	0.476597	0.771881
MYCN	ENST00000281043	3865.56	-0.0631667	0.0382572	0.0987173	0.217695	3865.56	-0.146101	0.0387023	0.000160014	0.0026712
STK4	ENST00000372801	3858.66	-0.0906122	0.0325906	0.00543056	0.0214957	3858.66	-0.0801656	0.0329213	0.0148892	0.101874
USP6NL	NM_014688.5	3858.62	-0.0524307	0.0346587	0.130337	0.267673	3858.62	-0.053335	0.0349888	0.127423	0.408311
MIB1	NM_020774.4	3857.7	0.0612199	0.0359792	0.088842	0.201504	3857.7	0.0339436	0.0363373	0.350239	0.676404
P2RY8	ENST00000381297	3855.33	0.00765381	0.0349286	0.826551	0.903078	3855.33	-0.110256	0.0354769	0.00188479	0.0208217
AC013717.1	ENST00000649044	3854.7	0.0829841	0.0346609	0.016658	0.0540791	3854.7	0.0112789	0.0351154	0.748063	0.914795
JAK1	ENST00000342505	3853.6	0.118646	0.0327559	0.000292186	0.00173159	3853.6	-0.0431357	0.0334151	0.196737	0.51331
NOP58	ENST00000264279	3848.53	-0.187658	0.0326371	8.93e-09	1.24e-07	3848.53	0.0279934	0.032548	0.389753	0.710214
TFDP1	ENST00000375370	3846.34	-0.0815254	0.0337151	0.0156032	0.0513525	3846.34	0.0135536	0.0338666	0.689004	0.88978
SPATS2	NM_001293285.2	3846.29	-0.05252	0.0325824	0.106981	0.231314	3846.29	-0.0965424	0.0330242	0.00346251	0.0337435
ST3GAL1	ENST00000521180	3843.34	-0.0780821	0.038666	0.0434459	0.116279	3843.34	-0.0146504	0.0388525	0.706115	0.898289
SINHCAF	ENST00000539409	3842.33	-0.0761321	0.033067	0.0213149	0.0656895	3842.33	0.0550469	0.033149	0.096796	0.349867
PTPN7	ENST00000367279	3841.59	-0.0678628	0.0342401	0.0474831	0.124703	3841.59	-0.105488	0.0346499	0.00233149	0.0245241
ATRN	ENST00000262919	3841.15	-0.00581931	0.0330971	0.860431	0.922803	3841.15	-0.0126845	0.0334527	0.704556	0.898017
HIPK3	ENST00000303296	3840.23	-0.0846138	0.036113	0.0191279	0.0601142	3840.23	-0.0108284	0.036294	0.765434	0.922047
AP2B1	ENST00000612116	3839.49	0.0986902	0.037617	0.00870171	0.0317253	3839.49	0.00704828	0.0380715	0.853125	0.954093
SERPINB1	ENST00000380739	3839.4	-0.229175	0.0348056	4.57e-11	8.58e-10	3839.4	-0.0545554	0.0348009	0.116964	0.390436
AC019080.1	ENST00000397057	3839.29	0.000795186	0.0337677	0.981213	0.989917	3839.29	0.0987794	0.0339107	0.00358062	0.0345398
SNRK	ENST00000437827	3839.08	0.496119	0.0339276	2.01e-48	3.15e-46	3839.08	-0.0285731	0.0352167	0.417165	0.73155
CORO1C	NM_014325.4	3836.82	0.135599	0.0346218	8.98e-05	0.000609427	3836.82	0.100991	0.0350035	0.00391198	0.0371011
NEDD9	NM_001142393.2	3833.86	0.359258	0.0360547	2.19e-23	1.03e-21	3833.86	0.321175	0.0364109	1.14e-18	1.46e-16
PACS1	ENST00000320580	3833.28	-0.10147	0.0357629	0.00454982	0.0185544	3833.28	-0.00389274	0.035902	0.913657	0.973254
FAM117A	ENST00000240364	3832.63	0.158709	0.0329299	1.44e-06	1.43e-05	3832.63	0.456999	0.0326918	2.09e-44	9.93e-42
MIR29B2CHG	ENST00000608023	3832.51	0.166249	0.0347858	1.76e-06	1.71e-05	3832.51	0.00205763	0.0354083	0.95366	0.986695
H2AC18	ENST00000369159	3827.32	0.191022	0.0434371	1.09e-05	9.14e-05	3827.32	-0.018809	0.0440057	0.669072	0.880746
MAVS	ENST00000428216	3825.6	0.205368	0.0355379	7.52e-09	1.06e-07	3825.6	0.0576636	0.0361126	0.110316	0.3781
LRRFIP1	NM_001137552.2	3823.44	0.044937	0.0317117	0.156469	0.305332	3823.44	0.0310515	0.0320948	0.333298	0.661788
EEF1G	ENST00000329251	3823.17	-0.0672113	0.0345919	0.0520187	0.133725	3823.17	-0.0287072	0.0348496	0.410083	0.725333
NAA25	ENST00000261745	3822.17	-0.0462668	0.0327297	0.157478	0.306906	3822.17	0.0228264	0.0329384	0.488307	0.778854
PCNX2	ENST00000258229	3820.27	-0.022208	0.0324866	0.494225	0.666007	3820.27	0.162391	0.0324619	5.66e-07	1.72e-05
MRPS27	ENST00000513900	3819.82	0.0355721	0.0335355	0.288813	0.469258	3819.82	0.0208933	0.0339006	0.53769	0.811389
EWSR1	ENST00000331029	3818.59	-0.0686014	0.0325766	0.0352177	0.0985194	3818.59	-0.0165555	0.0328229	0.613987	0.853138
CEBPA	ENST00000498907	3817.61	-0.181336	0.0411334	1.04e-05	8.75e-05	3817.61	0.323853	0.0405949	1.49e-15	1.48e-13
PKNOX1	ENST00000291547	3815.81	-0.0490811	0.0342186	0.151475	0.298368	3815.81	0.0107664	0.0344368	0.754552	0.917689
STK17B	ENST00000263955	3811.97	0.409489	0.0369689	1.63e-28	1.06e-26	3811.97	0.188918	0.0376273	5.15e-07	1.59e-05
AL031681.3	ENST00000657241	3810.04	-0.108717	0.0329575	0.000971363	0.00504075	3810.04	-0.00700217	0.0331015	0.832469	0.946675
WDR27	ENST00000448612	3809.24	-0.240294	0.0354419	1.2e-11	2.39e-10	3809.24	0.0261269	0.0352599	0.458704	0.759861
ITPRID2	ENST00000320370	3808.83	0.756299	0.0369287	3.25e-93	1.81e-90	3808.83	0.344362	0.0378698	9.61e-20	1.41e-17
STAG2	ENST00000371144	3808.74	0.160919	0.0352161	4.89e-06	4.39e-05	3808.74	0.0478494	0.0357387	0.180613	0.491989
SERBP1	NM_001018067.2	3808.5	-0.151326	0.0357393	2.29e-05	0.000179157	3808.5	-0.00262159	0.0357838	0.941598	0.982464
UBE2D3	ENST00000453744	3806.65	-0.0616955	0.0336116	0.0664251	0.161343	3806.65	-0.0185947	0.0338685	0.582988	0.835956
SLC1A5	ENST00000542575	3804.71	0.0580348	0.0341581	0.0893179	0.202258	3804.71	-0.0402784	0.0346805	0.245474	0.576406
RANGAP1	NM_001278651.2	3803.92	-0.0942656	0.0403914	0.0196059	0.061425	3803.92	-0.0496555	0.0406042	0.221361	0.546926
HMBOX1	ENST00000397358	3802.13	0.227845	0.0331658	6.43e-12	1.3e-10	3802.13	0.11899	0.0337051	0.000415031	0.00589644
VAC14	ENST00000261776	3801.53	0.0834449	0.037003	0.0241279	0.0725471	3801.53	-0.0287548	0.0375085	0.443307	0.750595
PPP4R3A	NM_001284280.2	3800.79	-0.00353067	0.0370586	0.924098	0.957802	3800.79	-0.0298016	0.0374149	0.425731	0.737321
CDK5RAP2	ENST00000360190	3800.48	0.0162589	0.0320184	0.611595	0.75798	3800.48	0.0666848	0.0322686	0.0387763	0.198157
TBC1D8	ENST00000409318	3800.36	0.266419	0.0363247	2.23e-13	5.28e-12	3800.36	0.25151	0.0366474	6.74e-12	4.47e-10
TRAPPC12	ENST00000324266	3798.06	0.23853	0.033353	8.57e-13	1.89e-11	3798.06	0.0252956	0.0340955	0.458146	0.759672
SLCO3A1	ENST00000318445	3796.18	0.280219	0.0325311	7.06e-18	2.37e-16	3796.18	0.122718	0.0331731	0.000216182	0.00346756
NPLOC4	ENST00000331134	3795.07	0.136086	0.0336314	5.2e-05	0.000373394	3795.07	-0.0144521	0.0342582	0.67313	0.882351
EEF2K	ENST00000263026	3793.21	0.0830188	0.0375911	0.0272115	0.0799825	3793.21	0.0143558	0.0380115	0.705676	0.898174
UBASH3B	ENST00000284273	3793.02	0.0460748	0.0338758	0.173796	0.329658	3793.02	0.482664	0.0333761	2.13e-47	1.16e-44
RPS18	ENST00000439602	3791.86	-0.112882	0.0322437	0.000463706	0.00260505	3791.86	0.000697892	0.0323668	0.982797	0.995497
TPM3	ENST00000368533	3791.64	-0.0977417	0.0332324	0.00326986	0.0140554	3791.64	-0.00963821	0.0334032	0.772932	0.924993
IPO11	ENST00000325324	3791.55	0.0880254	0.0318735	0.00574996	0.0225281	3791.55	0.0523277	0.0322997	0.105218	0.368344
MGA	ENST00000219905	3791.51	-0.0342964	0.03415	0.31524	0.497838	3791.51	0.0211221	0.0343779	0.538946	0.811954
ANPEP	ENST00000300060	3789.86	0.47405	0.0387974	2.47e-34	2.09e-32	3789.86	0.0803338	0.0397147	0.0430967	0.212003
GPBP1L1	ENST00000290795	3786.25	0.0782256	0.0355803	0.0279091	0.0816975	3786.25	-0.0438745	0.0361277	0.224584	0.550737
TMEM65	ENST00000297632	3781.35	0.00327866	0.0373692	0.930086	0.960691	3781.35	0.063854	0.0375669	0.0891793	0.333401
TLE4	NM_001282748.2	3777.42	0.401454	0.0348533	1.07e-30	7.78e-29	3777.42	0.136014	0.0356432	0.000135647	0.00233298
USP47	ENST00000527733	3774.87	0.0698789	0.0332386	0.0355231	0.0991377	3774.87	0.0155479	0.0336886	0.644427	0.869934
AC253572.2	ENST00000664186	3772.15	0.181818	0.0398925	5.17e-06	4.62e-05	3772.15	-0.0120839	0.0404942	0.765389	0.922047
MSH5	ENST00000375703	3770.14	0.235852	0.0333074	1.43e-12	3.11e-11	3770.14	0.158315	0.0337865	2.79e-06	7.46e-05
UBE4B	ENST00000343090	3767	0.174471	0.0323123	6.68e-08	8.25e-07	3767	-0.0105432	0.0330358	0.749616	0.915667
STK3	ENST00000419617	3764.84	0.0546303	0.0352591	0.121287	0.254469	3764.84	0.0544636	0.0355822	0.125858	0.404797
AC091959.3	ENST00000506502	3763.29	0.00198538	0.0332167	0.952339	0.973928	3763.29	-0.0317851	0.033633	0.344629	0.672291
SPECC1	ENST00000395527	3762.81	-0.241465	0.0345165	2.64e-12	5.58e-11	3762.81	-0.13709	0.0346546	7.63e-05	0.00141291
AC005520.3	ENST00000556551	3762.8	0.0375256	0.0338745	0.267957	0.445653	3762.8	0.0577784	0.0341717	0.0908702	0.336498
CDK19	NM_001300964.2	3762.46	0.0168674	0.0351395	0.631217	0.771322	3762.46	-0.00440791	0.0355076	0.901204	0.968559
NUDCD3	ENST00000355451	3761.55	0.0959824	0.0345609	0.00548302	0.0216426	3761.55	0.061531	0.0349539	0.0783488	0.309057
PTBP1	ENST00000349038	3759.68	-0.15032	0.0347019	1.48e-05	0.000119909	3759.68	-0.0752445	0.0348949	0.0310587	0.170476
TEKT4P2	ENST00000416067	3759.35	0.0930953	0.0343412	0.00671026	0.0256493	3759.35	-0.0267838	0.0349058	0.442893	0.750463
BIN2	ENST00000452142	3759.32	0.122544	0.0341262	0.000329533	0.00192435	3759.32	-0.0184416	0.0347326	0.595448	0.843149
AC025283.2	ENST00000575785	3758.06	-0.00509153	0.0332062	0.878138	0.932388	3758.06	-0.0189252	0.0335826	0.573065	0.830595
H4C15	NM_001034077.4	3757.83	0.30935	0.0648962	1.87e-06	1.81e-05	3757.83	0.0312433	0.0653473	0.632571	0.86346
DEPDC5	ENST00000646969	3757.18	0.0825822	0.0318987	0.00962853	0.0345331	3757.18	0.0306757	0.0323631	0.343199	0.670446
CREB1	ENST00000353267	3757.1	0.055467	0.0333386	0.0961634	0.213509	3757.1	0.047824	0.0336962	0.15582	0.45546
SPAG9	ENST00000262013	3756.02	0.0665818	0.0341603	0.0512839	0.132441	3756.02	0.029576	0.0345663	0.392201	0.712177
DYNC2H1	ENST00000650373	3755.9	-0.0696802	0.0368351	0.0585341	0.146644	3755.9	0.0571166	0.0369181	0.121836	0.398073
CHID1	ENST00000323578	3752.93	-0.0578785	0.0383752	0.131496	0.269293	3752.93	-0.0601289	0.0386845	0.120103	0.395253
FKBP5	ENST00000539068	3752.35	-0.0250992	0.0330607	0.447742	0.626247	3752.35	0.153859	0.0330474	3.23e-06	8.51e-05
GPBP1	ENST00000506184	3751.35	-0.0918405	0.0382115	0.0162399	0.0530063	3751.35	-0.0523126	0.0384488	0.173646	0.482819
CARS2	ENST00000257347	3744.85	0.114405	0.0348865	0.00104052	0.00535605	3744.85	0.0917012	0.0352535	0.00928998	0.0721003
GPI	ENST00000356487	3742.72	-0.719278	0.074759	6.5e-22	2.77e-20	3742.72	-0.0765318	0.0742769	0.302842	0.634729
AC106886.6	ENST00000380361	3740.49	0.0706207	0.0393676	0.0728327	0.173118	3740.49	0.000435715	0.0397786	0.991261	0.997401
PTPN11	NM_001330437.2	3737.16	-0.0671389	0.0321499	0.0367703	0.101813	3737.16	0.0282165	0.0323126	0.382534	0.703961
EIF3D	ENST00000216190	3736.48	0.0350069	0.0329497	0.288038	0.468482	3736.48	0.0156778	0.033339	0.638173	0.866257
ACE	ENST00000290866	3734.68	0.444997	0.0405821	5.61e-28	3.53e-26	3734.68	-0.109489	0.0417603	0.00874565	0.0691256
SUSD1	ENST00000374263	3734.49	0.270946	0.0337132	9.22e-16	2.68e-14	3734.49	0.0210111	0.0345291	0.542853	0.814001
CRAMP1	ENST00000397412	3733.8	0.108898	0.0401623	0.00669888	0.0256208	3733.8	-0.00428918	0.0406357	0.915938	0.97334
AC099811.2	ENST00000592574	3733.71	0.00124503	0.0331468	0.970038	0.983425	3733.71	-0.0439338	0.0335909	0.190905	0.505427
AC091057.6	ENST00000566548	3732.4	0.0644467	0.0331929	0.0521878	0.1341	3732.4	0.0836506	0.0334991	0.0125214	0.0902992
PABPC1	ENST00000519004	3728.17	-0.144556	0.0374467	0.000113248	0.000747581	3728.17	-0.00667113	0.0375099	0.858841	0.956217
DENND4A	ENST00000431932	3728.07	-0.137452	0.0327337	2.68e-05	0.000205402	3728.07	-0.115051	0.0330526	0.000499801	0.00687847
MTMR14	NM_001077525.3	3726.12	0.215893	0.0369568	5.17e-09	7.41e-08	3726.12	0.0237963	0.037605	0.526867	0.805365
AP000295.1	ENST00000646150	3724.12	0.0948362	0.0351534	0.0069803	0.0265234	3724.12	0.0907084	0.0354856	0.010582	0.0794318
GPATCH8	ENST00000591680	3723.43	0.0767271	0.0337967	0.0231922	0.0703481	3723.43	-0.0120185	0.0343143	0.726153	0.907825
MIR924HG	ENST00000665416	3722.41	-0.0982908	0.0351263	0.00513862	0.0205051	3722.41	0.128755	0.0350202	0.000236373	0.00373168
UBE2L3	NM_001256356.2	3722.29	0.051594	0.0317437	0.104092	0.226362	3722.29	0.00455445	0.0322074	0.887546	0.964775
RNF103-CHMP3	ENST00000604011	3722.09	0.134525	0.0326212	3.73e-05	0.000276191	3722.09	0.0481942	0.0331457	0.145943	0.439929
TLE3	ENST00000317509	3721.69	0.0701279	0.0325499	0.0312031	0.08932	3721.69	-0.0588475	0.0331736	0.0760754	0.302974
SIN3A	ENST00000394947	3721.07	0.10093	0.0332496	0.00240125	0.0108438	3721.07	0.0465968	0.0337027	0.166792	0.471799
CBFB	ENST00000290858	3720.94	-0.0651858	0.0335978	0.0523578	0.13437	3720.94	-0.0509916	0.0339207	0.132773	0.41745
USP4	ENST00000265560	3720.59	-0.090828	0.0366128	0.0131099	0.0445853	3720.59	-0.0893267	0.0369353	0.0155862	0.105255
UIMC1	ENST00000511320	3720.19	0.00760035	0.0347416	0.826831	0.903078	3720.19	0.0619849	0.0349699	0.0763077	0.303338
TMEM164	NM_001353849.2	3715.78	0.120695	0.032013	0.000163137	0.00103586	3715.78	-0.00972181	0.0326441	0.765847	0.922174
BRCA1	ENST00000491747	3711.16	0.422967	0.0342773	5.55e-35	4.87e-33	3711.16	0.252757	0.0349073	4.46e-13	3.39e-11
RASA3	ENST00000334062	3708.72	0.443678	0.0374893	2.58e-32	2.03e-30	3708.72	0.168057	0.0382496	1.11e-05	0.00025859
HNRNPM	ENST00000325495	3704.67	0.0286412	0.0332877	0.389562	0.571959	3704.67	-0.00484296	0.0337064	0.885753	0.964093
ERI3	ENST00000372257	3704.46	0.0663489	0.0334019	0.0469908	0.123732	3704.46	-0.0218912	0.0339284	0.518786	0.798463
LDHA	ENST00000227157	3704.34	-0.576898	0.0363068	7.49e-57	1.51e-54	3704.34	-0.193104	0.0358631	7.27e-08	2.66e-06
UBR3	ENST00000272793	3703.96	-0.0261513	0.0364721	0.47336	0.647827	3703.96	-0.00195638	0.0367491	0.957544	0.986881
LINC01618	ENST00000650700	3703.82	-0.442416	0.0378716	1.58e-31	1.17e-29	3703.82	-0.103238	0.0375465	0.00596694	0.0518862
PTMA	ENST00000409683	3702.37	-0.586734	0.0389555	2.89e-51	4.94e-49	3702.37	-0.233331	0.0385993	1.49e-09	7.2e-08
CAMK1D	ENST00000378845	3695.97	0.814482	0.0435258	3.91e-78	1.53e-75	3695.97	-0.234875	0.0454306	2.34e-07	7.73e-06
XPO4	NM_022459.5	3695.91	-0.0532372	0.0357812	0.13679	0.277211	3695.91	0.0395505	0.0359331	0.271041	0.603419
CCDC12	NM_001277074.2	3695.86	0.0207015	0.0375104	0.581026	0.735328	3695.86	-0.0536799	0.0379597	0.157323	0.457777
TNPO1	NM_001364293.3	3695.62	0.0263554	0.0363981	0.469013	0.643968	3695.62	0.0729415	0.036631	0.0464536	0.222328
HCG17	ENST00000453558	3693.11	-0.000361892	0.035009	0.991752	0.995611	3693.11	-0.0136311	0.0353708	0.699957	0.896082
SESN1	NM_001199933.2	3690.33	0.177159	0.0344253	2.66e-07	2.99e-06	3690.33	0.125119	0.0348548	0.000331033	0.00488395
NSD3	ENST00000317025	3689.95	0.0804868	0.0333221	0.0157172	0.051635	3689.95	0.0426836	0.0337461	0.205927	0.525107
UCK2	ENST00000367879	3687.41	-0.0805368	0.0324057	0.0129456	0.0441188	3687.41	0.0173438	0.0325643	0.594311	0.842844
RSU1	ENST00000345264	3687	0.29665	0.0331517	3.61e-19	1.32e-17	3687	0.0866843	0.033905	0.0105676	0.0794318
PML	ENST00000565898	3686.14	-0.0756452	0.0337093	0.0248296	0.0742936	3686.14	-0.0323055	0.0339741	0.341663	0.669171
APC	NM_001127511.3	3685.06	0.0987267	0.0325887	0.00244973	0.0110415	3685.06	0.027858	0.0330904	0.399857	0.716746
ANAPC1	ENST00000341068	3684.15	0.0395468	0.0331217	0.232485	0.403005	3684.15	0.0478324	0.033457	0.152812	0.450709
INPP5B	ENST00000373027	3683.68	0.153445	0.0387861	7.62e-05	0.000526208	3683.68	-0.0604992	0.0394596	0.125228	0.403459
RFWD3	ENST00000361070	3681.73	0.0745001	0.0333239	0.0253754	0.0755726	3681.73	0.103859	0.0336116	0.00200176	0.0217933
LCLAT1	NM_001002257.3	3677.56	0.161489	0.0346411	3.14e-06	2.91e-05	3677.56	0.114886	0.0350604	0.00104986	0.0129733
SEC63	ENST00000369002	3676	-0.0562121	0.0323224	0.0820159	0.189765	3676	-0.00263464	0.0325761	0.93554	0.980688
ZFR	ENST00000265069	3674.08	0.0552379	0.0360585	0.125548	0.260669	3674.08	0.0527571	0.0363866	0.147085	0.441832
CENPP	ENST00000375587	3672.03	-0.019356	0.0321479	0.547113	0.709008	3672.03	0.14929	0.0321559	3.44e-06	8.98e-05
CSE1L	ENST00000262982	3670.41	-0.101819	0.0325625	0.00176678	0.00838862	3670.41	0.0192355	0.0326721	0.556032	0.82112
TCF3	ENST00000395423	3669.44	-0.069226	0.0379825	0.0683673	0.165044	3669.44	0.00122661	0.038168	0.974363	0.993264
AVL9	ENST00000409301	3667.4	0.0530868	0.0323552	0.10085	0.221427	3667.4	-0.0393431	0.0329149	0.23197	0.559639
CEP128	ENST00000555265	3662.24	0.246099	0.0362957	1.2e-11	2.38e-10	3662.24	0.112651	0.036852	0.00223682	0.0237162
CPEB3	ENST00000265997	3659.96	0.21219	0.03415	5.18e-10	8.45e-09	3659.96	-0.00798148	0.0349211	0.819213	0.941278
PHC3	ENST00000494943	3659.79	0.0380592	0.036769	0.300628	0.482324	3659.79	0.0213965	0.03712	0.564335	0.826534
ARFGEF2	ENST00000371917	3658.02	0.0281538	0.0329209	0.392442	0.574977	3658.02	0.0225919	0.0332905	0.497373	0.785103
FHL3	ENST00000373016	3656.4	0.223884	0.0396698	1.66e-08	2.22e-07	3656.4	-0.0663532	0.0404599	0.10101	0.359072
STAB1	ENST00000321725	3655.4	-0.186255	0.0386554	1.45e-06	1.44e-05	3655.4	-0.407483	0.0394093	4.66e-25	1.01e-22
DGKD	ENST00000264057	3653.87	0.07609	0.0357464	0.0332868	0.0942014	3653.87	0.0317569	0.0361585	0.379797	0.701718
SCAMP2	ENST00000268099	3653.73	0.132679	0.0356015	0.00019394	0.00120495	3653.73	-0.0756764	0.0363324	0.037261	0.192929
CBL	ENST00000264033	3651.38	0.0176604	0.0357124	0.620941	0.764149	3651.38	-0.0203812	0.0361184	0.572557	0.830468
CNOT6L	NM_001365006.1	3651.24	-0.097776	0.0369196	0.00808857	0.0299021	3651.24	-0.0112709	0.0370821	0.761171	0.920586
FAM91A1	ENST00000521166	3651.24	-0.0437905	0.0329689	0.184099	0.342748	3651.24	0.0774702	0.0330758	0.0191702	0.122647
SREBF2	ENST00000361204	3651.22	0.394609	0.0339946	3.75e-31	2.77e-29	3651.22	0.121459	0.0348479	0.000491394	0.0067732
ST3GAL2	ENST00000342907	3650.54	0.0881346	0.0360768	0.0145668	0.048534	3650.54	0.0406006	0.0364905	0.265866	0.598041
RBBP4	ENST00000373493	3650.07	0.152329	0.0345729	1.05e-05	8.83e-05	3650.07	0.0689251	0.03507	0.0493727	0.23132
WAPL	ENST00000298767	3645.8	0.101977	0.0351192	0.00368737	0.0155467	3645.8	0.0407773	0.0355706	0.251639	0.58302
RAP1GDS1	ENST00000380158	3644.98	0.0881692	0.0339756	0.00945709	0.0339874	3644.98	0.144917	0.0342049	2.27e-05	0.00048736
CDC27	ENST00000066544	3643.51	-0.0049411	0.036506	0.892335	0.941501	3643.51	-0.0232693	0.0368678	0.52794	0.806023
B3GNTL1	NM_001009905.3_2	3643.36	-0.0731753	0.0387068	0.0586905	0.146931	3643.36	-0.151253	0.0391656	0.000112517	0.00197524
LINC00963	ENST00000654822	3643.01	0.0369239	0.0397752	0.353244	0.536009	3643.01	-0.0552508	0.0402355	0.169694	0.476693
NRDC	NM_001101662.2	3638.66	0.082108	0.0365055	0.0245001	0.0734622	3638.66	-0.029332	0.0370396	0.428413	0.739077
TSNARE1	ENST00000519651	3638.39	-0.158053	0.0355031	8.52e-06	7.3e-05	3638.39	-0.131682	0.0357977	0.000234613	0.00371934
FLNA	ENST00000369856	3633.89	0.188597	0.0372955	4.26e-07	4.62e-06	3633.89	0.192498	0.0375954	3.05e-07	9.89e-06
GNA12	ENST00000275364	3631.1	0.0205656	0.0328808	0.531671	0.697619	3631.1	-0.0702028	0.0334377	0.0357719	0.187585
AC117378.1	ENST00000647707	3628.85	-0.00896527	0.0349634	0.797628	0.885644	3628.85	-0.0466679	0.0353825	0.187185	0.501003
ARPC1B	ENST00000455009	3626.69	0.137976	0.0350916	8.43e-05	0.000575955	3626.69	-0.0678297	0.0358323	0.0583605	0.257635
GNAI2	ENST00000313601	3625.73	-0.0244504	0.0384698	0.525055	0.692426	3625.73	-0.117733	0.0389568	0.00250992	0.0260013
SOGA1	ENST00000237536	3624.94	-0.0541859	0.0331913	0.102567	0.224052	3624.94	0.0308516	0.0333749	0.35528	0.680395
PTPN1	ENST00000371621	3624.85	0.389678	0.0351155	1.3e-28	8.6e-27	3624.85	0.20682	0.0357736	7.41e-09	3.21e-07
PTPN14	ENST00000366956	3624.76	0.745304	0.0382939	2.27e-84	1.07e-81	3624.76	0.608505	0.0387848	1.79e-55	1.29e-52
PLCL2	ENST00000615277	3624.39	0.31061	0.0370261	4.91e-17	1.54e-15	3624.39	0.18091	0.0375629	1.46e-06	4.13e-05
BRIP1	ENST00000259008	3623.66	0.452174	0.0374855	1.66e-33	1.36e-31	3623.66	0.212482	0.0381972	2.66e-08	1.05e-06
CKLF-CMTM1	NM_001202509.2	3622.75	0.399972	0.0330834	1.2e-33	9.8e-32	3622.75	0.0883488	0.0340461	0.00945975	0.0731345
PDE3B	ENST00000282096	3622.15	0.0874496	0.0350027	0.0124768	0.0428455	3622.15	0.191192	0.0351351	5.28e-08	1.99e-06
RHOA	ENST00000422781	3620.49	0.0522043	0.0356452	0.143043	0.286289	3620.49	0.036271	0.0360086	0.313796	0.644134
BLM	ENST00000355112	3616.65	0.103626	0.0335073	0.00198375	0.00923232	3616.65	0.0952534	0.0338742	0.00492386	0.0446541
MARK2	NM_001039469.3	3616.33	0.152792	0.0353338	1.53e-05	0.00012393	3616.33	0.047841	0.035867	0.182255	0.494711
SLMAP	ENST00000295951	3614.47	0.0515165	0.0389176	0.185592	0.344739	3614.47	0.0212487	0.0392772	0.588512	0.838876
CTDSPL2	ENST00000260327	3612.55	0.0432817	0.0358907	0.227844	0.397534	3612.55	0.0146452	0.0362781	0.686439	0.889153
NOL10	ENST00000345985	3611.92	-0.0869639	0.0330451	0.00849658	0.0311223	3611.92	0.00857854	0.0332091	0.796161	0.932925
AP001458.2	ENST00000528405	3611.26	0.0572395	0.0341111	0.0933406	0.208996	3611.26	0.0410109	0.0344919	0.23444	0.562366
TRAP1	ENST00000246957	3609.76	-0.167363	0.0338818	7.83e-07	8.15e-06	3609.76	-0.0729918	0.0340474	0.0320466	0.174447
SRCAP	ENST00000262518	3606.61	0.0665839	0.037498	0.075788	0.178217	3606.61	0.0136056	0.0379132	0.719699	0.905465
TBC1D2B	NM_015079.6	3603.57	0.0126348	0.0325948	0.698288	0.820213	3603.57	-0.00662394	0.0330048	0.840936	0.949426
XRN1	ENST00000264951	3603.55	0.141051	0.03371	2.86e-05	0.000217586	3603.55	0.0822132	0.0341766	0.0161486	0.108151
CSNK1E	ENST00000396832	3602.68	-0.132093	0.0398739	0.000923783	0.00482461	3602.68	-0.0797748	0.0400895	0.0466003	0.222558
TEX14	ENST00000389934	3602.59	0.119328	0.0438288	0.00647738	0.0249032	3602.59	-0.0608212	0.0443879	0.170618	0.477947
RPL10	NM_001303624.2	3601.96	-0.230895	0.0357219	1.02e-10	1.84e-09	3601.96	0.0124519	0.0355778	0.726346	0.907882
CDK12	ENST00000447079	3598.35	0.00613281	0.033922	0.856531	0.920394	3598.35	0.00151239	0.0342865	0.964816	0.989947
H4C11	ENST00000355057	3596.45	0.279298	0.0360741	9.76e-15	2.6e-13	3596.45	-0.0808438	0.0370859	0.0292644	0.164057
KIF13A	ENST00000259711	3595.39	0.143456	0.0363889	8.07e-05	0.000553858	3595.39	0.0641086	0.0368616	0.0820044	0.317492
AP001931.1	ENST00000531074	3595.31	0.0786723	0.0360918	0.0292737	0.0850082	3595.31	0.0225452	0.0365295	0.537117	0.811096
ARHGEF3	ENST00000495373	3592.01	0.486333	0.0361446	2.87e-41	3.37e-39	3592.01	0.377688	0.0366422	6.52e-25	1.4e-22
PBX3	ENST00000447726	3591.98	0.170447	0.0348812	1.03e-06	1.05e-05	3591.98	0.177422	0.035201	4.65e-07	1.45e-05
PLEC	ENST00000345136	3590.97	0.471427	0.0399415	3.77e-32	2.94e-30	3590.97	-0.163188	0.0413327	7.88e-05	0.00145333
LARP4	ENST00000398473	3590.65	-0.0458338	0.0333562	0.16942	0.323912	3590.65	0.0111566	0.0336001	0.739859	0.912229
LARS2	ENST00000645846	3590.45	0.117365	0.0331709	0.000402896	0.00231177	3590.45	0.0621194	0.0336416	0.0648189	0.27546
ADCY3	NM_001320613.2	3587.13	0.00221139	0.035797	0.950741	0.973142	3587.13	-0.0338431	0.0362067	0.349933	0.676078
NT5C2	ENST00000470299	3586.88	-0.107088	0.03467	0.00200974	0.00932252	3586.88	-0.0468684	0.0349015	0.179311	0.489855
ARHGAP22	NM_001256026.2	3585.89	-0.0420802	0.0368151	0.253033	0.428273	3585.89	-0.134573	0.03733	0.000312205	0.00468282
BCL2L1	ENST00000307677	3584.82	0.0327995	0.0339298	0.3337	0.516858	3584.82	-0.118166	0.0346039	0.000638229	0.00847322
PPP4R2	ENST00000356692	3583.49	0.0112738	0.0351575	0.748463	0.854152	3583.49	-0.0215423	0.0355677	0.544734	0.814346
SRRM2	ENST00000630499	3582.25	0.0102154	0.0348694	0.769552	0.866863	3582.25	0.00286213	0.0352309	0.935252	0.980688
XRCC6	ENST00000402580	3578.06	0.0818806	0.0361124	0.0233671	0.0707364	3578.06	0.0370073	0.0365296	0.311024	0.641731
ACLY	ENST00000353196	3575.84	0.0677801	0.03396	0.045947	0.121634	3575.84	0.0546133	0.0343391	0.111742	0.380688
ASAP1	ENST00000518721	3573.31	0.143707	0.0328818	1.24e-05	0.00010217	3573.31	-0.0104954	0.0335691	0.754545	0.917689
APTX	ENST00000673248	3573.29	-0.0100165	0.0346963	0.772818	0.868262	3573.29	-0.00359787	0.0350337	0.918203	0.974201
SBNO1	ENST00000602398	3568.12	-0.0311648	0.0336093	0.353788	0.536419	3568.12	-0.0554793	0.034026	0.102996	0.363494
TGFBR2	ENST00000295754	3565.13	0.561543	0.0350222	7.41e-58	1.62e-55	3565.13	0.520599	0.0354072	6.15e-49	3.58e-46
ST20-MTHFS	ENST00000479961	3564.85	0.0417607	0.0338068	0.216729	0.384377	3564.85	-0.00595676	0.0342641	0.861985	0.957009
SNX10	NM_013322.3	3564.6	0.107865	0.0330651	0.00110552	0.00563464	3564.6	0.0658449	0.0335135	0.0494454	0.231486
TKT	ENST00000423525	3563.78	0.0383693	0.0339819	0.258852	0.435285	3563.78	-0.0303234	0.0344817	0.379181	0.701227
RBL1	ENST00000373664	3563.47	0.242734	0.0334952	4.27e-13	9.75e-12	3563.47	0.153517	0.0340224	6.42e-06	0.000157358
DNMT3A	NM_001320892.2	3563.45	0.378159	0.0341033	1.42e-28	9.35e-27	3563.45	0.15786	0.0348693	5.98e-06	0.000148639
GRAMD1A	NM_001136199.3	3562.44	-0.0612412	0.0410424	0.135661	0.275762	3562.44	-0.0854384	0.0413865	0.0389794	0.198857
AC138696.1	ENST00000522452	3561.46	-0.034082	0.0423732	0.421208	0.601342	3561.46	-0.0544308	0.0426978	0.202383	0.521338
AC023055.1	ENST00000546837	3560.34	0.0556804	0.0349158	0.110778	0.237376	3560.34	-0.0120243	0.0353989	0.734098	0.910188
RABGAP1L	NM_001366445.1	3559.71	-0.0670948	0.0383072	0.0798606	0.185631	3559.71	0.00569516	0.0384924	0.882378	0.963124
STAU2	ENST00000517542	3559.63	0.00863983	0.0399705	0.828867	0.904036	3559.63	-0.0245523	0.0403348	0.542715	0.813959
GON4L	NM_001282858.2	3558.97	0.108299	0.0380226	0.00439565	0.0180265	3558.97	-0.0357683	0.0386058	0.354186	0.679682
SEPTIN7	NM_001363715.2	3558.12	0.0734375	0.0372112	0.0484349	0.126683	3558.12	0.0831214	0.0375152	0.0267138	0.154169
SSH2	NM_001282131.2	3557.18	0.207634	0.0330637	3.39e-10	5.69e-09	3557.18	0.164786	0.0335054	8.74e-07	2.56e-05
NOTCH2	ENST00000256646	3556.3	0.0302768	0.0410734	0.461038	0.63704	3556.3	0.0644207	0.0413091	0.118883	0.393274
RAB2A	ENST00000531289	3554.59	0.0919231	0.0377511	0.0148927	0.0494482	3554.59	0.000133331	0.0382411	0.997218	0.999016
RPS23	ENST00000510210	3553.35	0.0424987	0.0340965	0.212608	0.379174	3553.35	0.00358464	0.0345328	0.917325	0.97367
MPHOSPH9	ENST00000606320	3548.52	0.103876	0.0345164	0.0026172	0.011677	3548.52	0.0308522	0.0350124	0.378222	0.700386
BDP1	ENST00000358731	3548.37	0.0494958	0.0342872	0.148861	0.294767	3548.37	0.0428769	0.0346536	0.215976	0.540126
CYFIP1	ENST00000610365	3546.89	0.179332	0.034448	1.93e-07	2.23e-06	3546.89	0.0862472	0.0349779	0.0136722	0.0961366
KIF5B	ENST00000302418	3544.33	0.0854677	0.0364236	0.0189511	0.0597273	3544.33	0.0254603	0.0368708	0.489863	0.779863
STAT3	NM_001369512.1	3541.74	0.0385234	0.0338153	0.254608	0.430216	3541.74	-0.0656141	0.0343971	0.0564496	0.25207
PTPN6	ENST00000318974	3541.7	-0.162796	0.0654021	0.0128049	0.0437072	3541.7	-0.144577	0.0655758	0.0274733	0.15709
PKP4	NM_001005476.4	3539.49	-0.103815	0.0338473	0.00216111	0.00992242	3539.49	0.119268	0.03374	0.000407915	0.00582155
ZNF516	ENST00000443185	3538.81	-0.283863	0.0351191	6.33e-16	1.87e-14	3538.81	-0.00458471	0.0348924	0.895462	0.966782
PRR5-ARHGAP8	NM_181334.6	3538.79	0.259201	0.0416248	4.75e-10	7.8e-09	3538.79	-0.281354	0.0428599	5.22e-11	3.1e-09
FBXL20	ENST00000264658	3538.18	0.210261	0.035603	3.51e-09	5.13e-08	3538.18	-0.00335947	0.0363554	0.926375	0.976531
ATE1	ENST00000224652	3537.29	0.129584	0.0352461	0.0002364	0.00143763	3537.29	0.0897267	0.035664	0.0118731	0.086697
SNHG29	ENST00000484836	3535.85	-0.362616	0.0349641	3.36e-25	1.81e-23	3535.85	-0.0880303	0.0347417	0.0112817	0.0834279
REV1	ENST00000258428	3535.1	0.0327152	0.0356593	0.358914	0.541638	3535.1	0.0604301	0.0359453	0.0927298	0.340532
ANO6	ENST00000320560	3533.35	0.108659	0.0379721	0.00421574	0.0174068	3533.35	0.0360429	0.0384238	0.348226	0.674782
AL031708.1	ENST00000454337	3533.19	0.127622	0.0405415	0.00164434	0.00789587	3533.19	0.0183313	0.0410281	0.655021	0.874117
TRIM33	ENST00000358465	3532.51	0.0454485	0.0340716	0.182232	0.34023	3532.51	0.0546042	0.0344092	0.112534	0.382236
SMC4	ENST00000462787	3532.45	0.0731694	0.036829	0.046952	0.12366	3532.45	0.295371	0.0367353	8.94e-16	9.06e-14
RHOG	ENST00000351018	3531.86	0.136257	0.036011	0.00015447	0.000985561	3531.86	0.061012	0.0364896	0.0945166	0.344695
ECPAS	ENST00000338205	3530.7	0.030588	0.0358814	0.393951	0.576605	3530.7	0.0667477	0.0361493	0.0648276	0.27546
AC069368.1	ENST00000437723	3527.86	0.180721	0.0341264	1.19e-07	1.41e-06	3527.86	0.0620516	0.0347174	0.0738836	0.297864
PRIM2	ENST00000615550	3527.24	0.0482397	0.0345089	0.162146	0.313662	3527.24	0.08375	0.034788	0.0160648	0.10775
RBM19	ENST00000261741	3522.9	-0.0202031	0.0333195	0.544285	0.707119	3522.9	-0.0484021	0.0337525	0.151564	0.449062
SMAD7	ENST00000262158	3522.88	0.527569	0.0407426	2.39e-38	2.39e-36	3522.88	-0.185869	0.0422722	1.1e-05	0.000255721
UQCC1	ENST00000359226	3522.74	0.0189949	0.0339304	0.575603	0.731376	3522.74	0.0120697	0.0343064	0.724972	0.907551
PKN1	NM_002741.5	3522.6	0.0992855	0.0335388	0.00307322	0.0133375	3522.6	-0.0831584	0.0342913	0.0153059	0.103858
SSH1	ENST00000551165	3521.87	0.159951	0.038665	3.52e-05	0.000262981	3521.87	-0.0115116	0.0392895	0.769527	0.923802
TNRC6A	ENST00000315183	3521.57	0.106668	0.0344585	0.00196441	0.00915846	3521.57	0.067462	0.0348885	0.0531568	0.243178
SLC23A2	ENST00000338244	3521.34	-0.00399887	0.0328597	0.90314	0.947241	3521.34	0.0556413	0.0331039	0.0928007	0.340615
EPS15L1	ENST00000535753	3520.47	-0.0461261	0.0370394	0.213013	0.379697	3520.47	-0.0895032	0.0374621	0.0168867	0.111398
NPHP3-ACAD11	ENST00000471702	3518.75	0.149973	0.0360705	3.21e-05	0.000241882	3518.75	0.144693	0.0364114	7.07e-05	0.00132821
[truncated: 14,172 more rows]

## Sheet: Table S5
Supplementary Table S5 - ATAC-seq DMSO vs. dTAGV-1 6 hour differential chromatin accessibility analysis
[truncated: 69,006 more rows]

[truncated: 5 more sheets: Table S6, Table S7, Table S8, Table S9, Table S10]
